# Supplementary material for: PERI_DEP: A dataset of mother's mental health in Pakistan
Source: Data Brief. 2025 May 7;60:111621. doi: 10.1016/j.dib.2025.111621 (PMC12151247; doi:10.1016/j.dib.2025.111621)
Supplement: Supplementary file 1 [file mmc1.zip]

Archive with 4 entries (4 files):
- augmented_data.csv
- CodeBook.docx
- CTGAN Data Generator.html
- dataset.csv
