# Supplementary material for: PERI_DEP: A dataset of mother's mental health in Pakistan
Source: Data Brief. 2025 May 7;60:111621. doi: 10.1016/j.dib.2025.111621 (PMC12151247; doi:10.1016/j.dib.2025.111621)
Supplement: Supplementary file 1 [file mmc1.zip › augmented_data.csv]

Age	Gestational Age	Number of sons	Number of daughters	Total Number of Children	Gravida	Female Education	Husband Education	Working Status	Physical Health	Previous Miscarriage	Sufficient Money for Basic Needs	Current Appereance Acceptance	Family System	Male Gender Preference	Relationship with Mother in-law	EPDS1-PHQ1	EPDS2-PHQ2	EPDS7-PHQ3	EPDS4-PHQ4	PHQ5	EPDS3-PHQ6	EPDS6-PHQ7	EPDS5-PHQ8	EPDS10-PHQ9	label
38	31	1	0	1	2	4	1	1	1	0	0	1	1	1	2	0	2	1	1	1	2	0	2	0	0
26	32	1	2	3	0	1	0	0	1	1	0	1	0	1	2	1	0	2	3	1	1	1	2	3	1
30	29	0	3	3	0	4	4	0	1	0	1	0	1	0	2	0	1	0	0	1	1	1	0	1	0
23	26	0	1	1	2	5	3	1	1	1	0	1	0	0	1	1	1	2	0	3	3	2	3	3	1
39	26	1	3	4	0	2	0	0	1	0	0	0	1	0	2	1	0	0	1	3	1	1	1	1	0
27	28	0	3	3	0	3	3	0	1	0	1	0	1	0	2	3	2	3	2	3	3	1	2	3	1
28	37	1	2	3	0	1	0	1	1	0	0	1	0	0	2	1	3	1	1	0	1	3	1	1	1
32	34	1	2	3	0	1	4	1	1	0	1	1	0	1	2	3	0	0	0	0	0	2	2	0	0
34	38	2	2	4	0	3	1	0	1	1	0	0	0	0	2	2	0	2	3	1	0	1	3	3	1
30	35	0	0	0	2	0	4	0	1	0	1	0	0	0	2	3	2	0	0	0	3	3	3	0	1
29	30	1	0	1	2	4	1	0	1	0	1	0	0	0	2	1	2	0	0	3	3	2	3	2	1
27	31	1	0	1	2	3	3	0	1	0	0	1	0	0	0	1	0	2	0	0	3	1	0	0	0
27	35	1	1	2	0	4	3	0	1	0	1	1	0	1	1	2	1	0	0	1	1	1	2	2	1
27	37	0	0	0	2	4	3	0	1	0	0	0	0	0	2	2	0	2	3	0	3	0	1	0	1
26	30	0	3	3	0	4	2	0	1	0	1	0	1	0	2	0	3	0	1	2	1	1	1	1	1
32	34	2	2	4	0	4	4	1	1	0	1	0	0	0	1	1	0	3	1	0	1	0	2	1	0
24	27	0	2	2	0	5	5	1	1	0	1	0	0	1	2	0	2	0	3	1	0	1	1	0	0
19	31	0	0	0	2	0	0	1	1	0	0	0	0	0	2	2	1	1	2	2	0	1	0	0	0
30	26	1	2	3	0	4	3	0	1	0	0	0	1	0	1	3	3	2	3	3	2	2	2	2	1
32	29	2	1	3	0	2	1	0	1	1	0	0	0	1	2	0	0	0	0	0	1	3	1	3	0
34	30	1	0	1	2	4	1	1	1	0	1	0	0	0	2	1	0	2	0	3	3	2	3	3	1
29	28	2	0	2	0	4	2	0	1	0	1	0	0	0	1	3	3	2	2	1	0	1	0	0	1
22	30	1	1	2	2	2	2	0	1	1	1	1	1	1	2	0	2	0	0	1	1	1	0	0	0
31	39	2	3	5	0	1	0	0	1	0	1	0	0	0	2	2	1	3	0	2	3	1	1	2	1
24	33	0	1	1	0	4	3	0	1	1	0	1	0	0	0	3	1	1	2	3	0	1	3	0	1
27	30	1	0	1	0	5	1	1	1	1	0	1	0	1	1	3	2	3	0	2	0	0	0	1	1
30	28	0	4	4	0	4	4	1	1	0	1	0	0	0	2	3	3	0	3	3	0	3	0	3	1
30	32	3	2	5	0	3	3	0	1	1	0	0	0	0	2	1	2	2	0	2	3	2	3	0	1
37	36	3	0	3	0	4	4	0	1	0	1	1	0	1	2	3	1	1	3	2	1	0	0	0	1
19	38	0	0	0	2	1	0	1	1	0	1	0	0	1	2	3	0	1	3	0	1	2	2	1	1
29	33	4	0	4	0	3	1	0	1	0	1	1	1	1	0	2	2	1	0	1	2	0	2	2	1
19	32	0	0	0	2	1	0	1	1	0	0	1	0	1	0	3	1	2	2	3	0	2	1	1	1
31	28	0	2	2	0	4	3	0	1	0	0	1	0	1	1	3	0	3	2	1	0	0	1	1	1
33	29	4	1	5	0	4	1	0	1	1	0	1	0	1	2	3	2	3	2	0	0	1	2	3	1
36	26	2	0	2	0	1	3	1	1	0	1	0	1	1	2	0	0	2	1	0	0	3	1	0	0
26	37	0	3	3	0	0	3	0	1	1	0	0	0	0	2	0	2	0	0	2	3	0	0	0	0
36	39	2	2	4	0	0	1	0	1	0	1	1	0	1	2	2	0	2	0	2	0	1	0	0	0
20	36	1	0	1	0	1	5	1	1	0	1	1	1	1	1	3	0	0	3	3	0	1	0	3	1
19	31	0	0	0	2	0	1	1	1	0	0	0	0	1	2	0	2	2	2	1	2	0	2	3	1
30	29	1	2	3	0	2	0	1	1	0	1	1	0	1	2	2	0	2	1	1	0	2	1	3	1
27	29	2	2	4	0	3	1	0	1	0	1	0	0	0	0	2	2	3	0	3	3	3	2	2	1
31	37	0	2	2	0	3	5	0	1	0	0	0	1	0	1	0	3	2	2	3	0	2	0	0	1
29	40	0	5	5	0	2	2	0	1	0	0	1	0	0	2	3	2	0	3	2	0	2	0	2	1
27	38	0	2	2	0	4	2	0	1	0	0	0	1	1	2	3	0	2	0	3	0	1	2	1	1
19	39	0	0	0	2	2	0	0	1	0	0	0	0	1	1	0	2	1	2	1	0	2	3	2	1
22	26	1	0	1	2	4	4	0	1	0	0	0	1	0	2	2	0	0	0	3	3	1	0	0	0
31	31	0	3	3	0	3	0	0	1	0	0	1	0	0	2	0	1	2	0	0	1	1	2	1	0
23	37	0	0	0	2	2	0	0	1	1	0	0	1	0	1	2	2	2	2	3	1	0	2	2	1
27	26	0	1	1	2	3	1	0	1	0	0	0	0	0	2	1	3	0	0	0	0	2	0	2	0
23	28	0	0	0	2	2	3	0	1	1	1	1	0	1	2	1	2	0	3	0	0	1	1	0	0
27	34	0	1	1	0	4	4	1	1	1	1	0	1	0	0	3	3	1	0	0	2	2	0	0	1
36	29	1	0	1	2	1	3	0	1	1	0	0	0	0	2	0	0	2	0	2	0	3	3	1	1
20	29	1	0	1	0	2	0	0	1	0	0	1	0	1	2	1	1	0	2	1	0	0	0	0	0
27	31	2	1	3	0	3	4	0	1	0	1	0	0	1	2	1	2	0	1	1	2	1	0	2	1
28	28	0	1	1	2	4	0	0	1	1	0	0	0	0	2	3	1	0	2	1	1	0	3	0	1
35	32	2	1	3	0	1	3	0	1	1	0	1	1	1	1	2	2	0	0	3	3	2	3	2	1
30	28	1	0	1	2	0	2	0	1	1	0	1	1	0	2	3	2	0	0	0	1	0	3	2	1
28	28	0	1	1	0	3	1	0	0	1	0	1	1	0	1	1	3	1	0	1	0	1	0	2	0
28	28	1	0	1	0	0	4	0	1	0	0	1	0	1	1	0	2	3	3	2	3	3	3	2	1
32	32	1	2	3	0	3	1	0	1	0	0	1	0	1	0	0	2	3	0	1	1	0	1	1	0
31	26	0	1	1	2	1	1	0	1	1	0	1	0	1	0	2	2	0	0	1	0	3	2	0	1
20	26	1	0	1	0	0	0	0	1	1	1	1	0	0	2	2	3	3	0	0	2	2	0	2	1
19	27	0	0	0	2	3	3	0	1	0	0	1	1	1	0	2	0	0	0	1	1	1	1	0	0
30	37	2	1	3	0	1	2	0	1	0	0	0	0	0	2	2	1	1	2	1	0	3	1	2	1
29	26	1	1	2	0	4	3	0	1	0	0	0	0	1	1	1	3	2	2	2	2	1	1	1	1
39	30	1	2	3	0	3	1	0	1	0	1	0	0	0	1	1	2	2	0	3	1	0	0	2	1
28	30	2	2	4	0	2	0	0	1	1	0	0	0	0	2	3	1	3	0	3	0	0	0	2	1
28	38	1	0	1	2	1	0	0	1	1	0	1	1	1	2	0	0	1	0	0	0	0	1	2	0
24	37	3	0	3	0	0	5	0	1	1	0	0	1	1	2	1	2	1	2	2	0	0	3	0	1
27	28	2	0	2	0	2	3	0	1	0	0	0	1	0	1	0	0	2	1	0	1	1	0	0	0
30	31	3	0	3	0	3	4	0	1	0	0	1	0	0	2	0	2	0	0	1	0	1	1	2	0
19	29	0	2	2	0	1	0	1	1	0	1	0	1	0	2	2	0	1	0	0	1	1	1	3	0
35	30	4	0	4	0	0	2	1	1	1	1	1	1	0	2	0	3	0	1	2	0	2	1	2	1
36	26	2	2	4	0	0	4	0	1	0	0	1	0	1	0	1	0	1	2	3	1	3	1	1	1
29	29	1	2	3	0	0	0	1	1	0	1	0	0	0	2	1	2	3	2	3	3	3	0	0	1
26	28	0	2	2	0	4	0	0	1	0	0	1	1	0	2	0	0	0	1	3	1	1	3	1	1
27	39	1	1	2	0	4	3	0	1	0	0	1	1	1	2	0	2	2	1	2	1	1	3	1	1
29	33	0	0	0	2	1	3	0	1	0	1	1	0	0	2	3	2	2	0	0	1	1	2	0	1
33	34	0	2	2	0	3	0	1	1	1	0	0	0	1	2	3	2	2	1	2	3	0	1	3	1
30	28	1	1	2	0	5	2	0	1	0	1	0	1	1	2	0	2	0	1	3	2	0	0	3	1
30	30	0	2	2	0	0	3	1	1	0	1	1	1	1	2	1	1	2	1	0	0	3	0	0	0
27	28	2	0	2	0	2	1	0	1	1	1	1	1	0	1	0	3	3	3	3	3	2	3	3	1
25	36	0	0	0	2	3	3	0	1	1	0	0	0	0	2	3	3	0	0	2	1	0	3	2	1
32	28	1	2	3	0	0	1	0	1	0	1	0	1	1	2	1	3	0	0	1	3	2	1	0	1
35	38	0	0	0	2	1	1	0	1	1	1	1	0	1	2	2	0	3	0	3	2	3	0	0	1
27	32	2	1	3	0	1	4	0	1	1	0	1	0	0	1	3	2	0	1	2	3	1	0	3	1
20	36	2	1	3	0	0	1	0	1	1	0	0	0	0	2	0	0	0	0	2	1	0	0	2	0
29	27	2	0	2	0	3	3	0	1	0	1	0	1	0	2	3	1	2	0	1	3	0	0	1	1
26	37	0	1	1	2	3	1	0	1	0	1	1	1	1	2	2	3	0	0	3	0	3	0	0	1
36	30	0	5	5	0	1	4	0	1	0	0	1	0	1	2	0	1	1	1	1	1	0	1	0	0
30	38	3	2	5	0	1	0	0	1	0	1	1	0	0	1	0	0	1	1	2	0	3	0	2	0
27	26	0	4	4	0	3	0	0	1	1	1	1	0	0	2	0	2	3	2	2	2	2	0	0	1
23	26	0	0	0	2	5	1	0	1	0	1	1	1	0	1	3	1	1	2	0	0	0	0	1	0
26	26	0	2	2	0	2	0	1	1	1	1	0	0	0	2	0	1	1	2	2	2	2	1	3	1
25	26	2	0	2	0	4	4	1	1	0	1	0	0	0	2	3	2	2	0	2	3	0	3	3	1
20	27	0	0	0	0	3	0	0	1	0	0	1	0	1	1	0	2	1	0	1	1	2	0	1	0
28	39	0	1	1	2	1	3	0	1	0	1	0	1	0	2	2	3	0	0	2	0	0	2	3	1
30	30	0	2	2	0	1	0	1	1	0	1	0	1	0	2	0	0	2	0	3	3	2	3	0	1
27	36	0	1	1	0	0	0	1	1	1	1	0	1	1	2	1	2	0	1	2	1	1	0	0	0
26	40	1	1	2	0	0	4	0	1	1	0	1	0	1	1	0	3	1	0	2	2	2	1	0	1
26	30	0	3	3	0	4	0	0	1	0	0	1	0	0	0	3	2	1	2	3	0	2	3	1	1
20	36	1	0	1	0	5	5	0	1	1	1	0	1	0	2	2	2	3	2	3	2	3	2	1	1
20	38	1	0	1	2	3	1	1	1	0	1	0	1	0	2	2	3	0	3	2	1	3	0	0	1
19	28	0	0	0	2	1	1	0	1	0	1	1	0	0	2	1	2	3	2	2	2	3	1	1	1
38	33	2	3	5	0	3	1	1	1	0	0	0	0	1	2	1	1	2	3	3	1	0	2	1	1
39	38	1	2	3	0	3	1	0	1	0	0	1	0	0	1	0	2	2	0	1	1	0	0	0	0
39	30	2	0	2	0	1	0	0	1	0	1	1	0	1	2	1	3	2	0	2	3	2	3	0	1
32	28	0	0	0	2	3	2	0	1	0	1	0	0	1	2	3	0	0	3	0	0	2	0	3	1
26	32	0	1	1	0	4	3	1	1	0	1	1	1	1	1	2	3	0	1	1	0	0	1	0	0
31	28	1	4	5	0	0	0	0	1	0	1	1	1	0	2	1	2	3	2	3	1	1	3	0	1
30	31	1	2	3	0	1	1	0	1	1	0	0	0	0	1	0	2	0	0	0	1	3	1	0	0
26	26	1	1	2	0	3	4	0	1	1	0	0	0	0	2	0	2	2	2	0	0	1	2	0	0
26	27	1	0	1	2	0	3	0	1	0	1	0	0	1	0	1	3	1	1	0	1	1	0	3	1
27	35	0	2	2	0	1	0	1	1	0	1	1	1	0	1	0	2	1	1	1	2	0	2	1	1
36	29	0	0	0	2	3	3	1	1	0	1	0	0	0	2	3	0	3	2	0	0	0	2	1	1
28	30	3	0	3	0	0	4	0	1	0	0	1	1	0	0	3	0	3	3	0	1	0	1	1	1
27	30	2	0	2	0	0	4	1	1	1	0	1	0	1	2	0	0	0	3	2	0	0	1	1	0
22	30	1	0	1	0	3	1	0	1	0	1	1	0	1	1	3	0	0	2	2	0	2	1	1	1
28	29	0	2	2	0	0	0	0	1	1	1	0	0	0	2	3	1	0	0	2	0	3	2	0	1
26	28	1	0	1	0	3	3	0	1	1	0	1	1	1	1	0	3	3	0	3	3	1	1	3	1
32	30	5	0	5	0	3	4	0	1	0	1	1	0	0	2	1	0	1	1	0	2	0	1	2	0
30	28	3	0	3	0	0	0	0	1	1	1	0	0	1	2	3	0	3	2	1	2	3	2	1	1
19	29	0	0	0	2	3	1	0	1	0	1	0	0	1	0	3	0	0	0	2	1	0	0	0	0
26	34	2	0	2	0	0	3	0	1	0	1	0	0	0	2	3	0	2	3	3	2	0	0	2	1
30	37	0	2	2	0	3	1	0	1	1	0	0	1	0	2	2	3	2	0	0	3	2	3	1	1
32	35	1	1	2	0	4	2	0	1	0	1	1	0	1	1	1	3	3	3	1	0	0	1	0	1
24	27	0	0	0	2	5	3	1	1	0	1	1	0	0	2	0	2	3	0	2	2	2	2	0	1
30	39	3	0	3	0	3	3	0	1	0	1	1	0	1	2	3	3	3	0	2	0	3	1	3	1
22	37	0	4	4	0	1	1	1	1	0	1	1	0	1	1	3	2	3	0	2	0	3	0	1	1
24	38	1	2	3	0	4	3	0	1	0	1	1	0	1	2	2	2	0	0	3	3	2	3	3	1
28	27	0	2	2	0	1	0	0	1	0	0	1	0	1	2	3	1	2	0	0	0	0	3	0	0
28	39	1	0	1	2	4	4	0	1	1	0	1	0	0	2	1	0	0	2	0	3	0	3	2	1
20	36	0	0	0	2	3	3	0	1	1	0	0	0	1	2	2	2	2	0	2	0	2	0	0	1
27	30	1	1	2	0	3	3	0	1	0	1	0	0	0	2	2	2	2	0	2	0	2	0	3	1
23	37	1	1	2	0	3	1	0	1	0	1	1	0	1	2	1	2	2	2	0	0	2	1	0	1
31	38	0	2	2	0	3	2	1	1	1	0	0	0	1	0	0	3	0	0	2	1	3	0	3	1
19	30	0	0	0	2	3	0	0	1	1	1	0	0	0	1	2	0	1	2	1	1	1	0	0	0
26	29	1	0	1	2	3	4	0	1	1	0	0	0	0	2	0	2	3	0	0	0	3	0	3	1
22	26	1	0	1	2	1	3	0	1	1	1	1	1	0	0	1	3	0	3	0	2	0	0	1	1
23	32	0	1	1	0	0	3	0	1	0	1	0	1	1	2	1	0	1	2	0	2	3	1	2	1
22	31	1	1	2	0	1	1	1	1	0	1	1	1	0	2	2	1	3	3	3	2	2	3	2	1
23	32	0	0	0	2	5	2	0	1	0	1	1	0	1	2	1	2	2	2	3	0	2	1	0	1
28	27	3	0	3	0	3	4	1	1	0	0	1	0	0	1	0	2	0	1	3	1	2	1	2	1
24	36	0	2	2	0	1	3	1	1	1	0	0	0	1	2	3	2	0	0	0	0	0	3	2	1
29	38	2	0	2	0	2	1	0	1	1	1	0	0	0	1	1	2	1	0	2	1	2	3	0	1
33	35	0	1	1	0	3	5	0	1	0	1	1	0	1	2	2	3	1	0	0	2	0	1	2	1
29	32	2	1	3	0	4	1	0	1	0	1	0	1	1	2	1	3	0	0	2	2	2	0	0	1
27	39	0	0	0	0	0	0	0	1	0	0	1	0	1	0	2	1	2	2	0	0	0	3	0	1
26	26	0	0	0	2	3	1	1	1	0	0	1	1	0	0	2	1	0	1	3	0	2	0	0	0
37	32	0	1	1	0	3	0	1	1	1	0	0	0	1	1	1	3	2	0	3	0	1	3	1	1
35	26	0	3	3	0	2	4	1	1	0	1	0	1	0	2	2	2	3	2	0	0	1	2	3	1
27	36	2	1	3	0	0	1	0	1	1	0	0	0	1	2	3	3	0	0	2	1	3	0	2	1
26	27	1	1	2	0	2	0	0	1	0	1	1	0	1	2	0	1	2	0	3	0	0	0	0	0
22	26	1	0	1	2	3	3	1	1	0	0	1	0	1	2	2	0	3	0	1	1	1	1	0	0
18	34	0	0	0	2	4	4	1	1	0	1	1	0	1	2	0	2	0	0	3	0	3	3	0	1
23	30	1	0	1	0	1	0	0	1	0	1	1	0	0	0	0	0	0	0	1	1	1	0	1	0
30	36	3	0	3	0	4	3	0	1	0	1	0	0	0	2	0	3	2	2	3	0	2	2	0	1
31	26	0	3	3	0	4	3	0	1	1	0	0	1	1	1	1	2	1	0	1	1	0	0	1	0
26	29	2	0	2	0	0	2	0	1	0	1	0	0	0	2	0	2	2	2	2	3	0	2	3	1
20	28	0	1	1	2	4	4	1	1	0	1	0	1	1	2	1	2	2	0	2	0	2	0	0	0
29	26	1	2	3	0	0	5	1	1	0	0	1	0	1	1	0	1	1	1	3	0	3	1	0	1
33	37	0	3	3	0	0	1	0	1	1	0	1	1	0	0	0	2	3	0	2	0	1	0	3	1
26	29	0	2	2	0	1	1	0	1	0	0	1	0	1	0	3	2	3	3	0	2	3	2	0	1
30	28	1	1	2	0	4	3	0	1	1	0	0	1	1	1	3	2	0	0	3	3	2	3	2	1
26	26	0	5	5	0	4	1	0	1	1	0	0	1	1	2	0	2	0	2	0	3	0	1	0	0
34	31	1	3	4	0	4	4	0	1	1	0	0	0	0	1	2	3	3	3	1	2	1	0	0	1
30	37	5	2	7	0	3	2	0	1	1	0	0	0	1	2	0	2	0	0	0	3	0	0	2	0
22	27	0	1	1	0	4	2	0	1	0	1	1	0	1	2	1	1	2	1	0	0	3	0	0	0
24	32	0	0	0	2	4	3	0	1	1	0	1	0	1	2	0	1	0	1	0	0	2	0	0	0
35	27	1	1	2	0	0	0	1	1	0	0	1	0	1	0	2	2	1	3	2	3	1	2	2	1
18	33	0	0	0	2	0	0	0	1	1	1	0	0	1	1	3	2	1	0	0	0	1	1	2	1
23	37	2	0	2	0	5	3	1	1	1	0	1	0	0	2	3	0	1	0	2	1	0	2	0	0
28	39	0	1	1	0	3	1	0	1	0	1	0	0	1	0	0	3	3	2	3	3	3	0	0	1
36	31	3	1	4	0	3	3	1	0	0	1	1	1	0	2	0	2	0	0	2	0	1	3	3	1
29	32	1	0	1	2	1	4	0	1	0	1	0	0	0	1	3	0	3	2	0	0	0	0	1	0
35	27	1	1	2	0	1	0	1	1	0	0	1	0	1	2	2	1	0	0	2	2	0	0	2	0
21	30	0	0	0	2	4	0	0	1	0	1	1	1	0	2	0	1	1	1	0	3	2	0	0	0
24	29	0	0	0	2	2	2	0	1	1	0	0	0	0	0	1	0	1	1	1	1	3	0	3	1
20	26	0	0	0	2	4	0	0	1	1	0	0	0	0	1	0	1	2	3	1	0	1	3	1	1
33	36	4	1	5	0	3	1	1	1	0	1	0	1	0	2	1	2	0	0	0	0	2	3	3	1
35	32	2	2	4	0	3	3	0	1	1	1	1	1	1	2	0	2	3	0	0	1	0	1	0	0
28	28	1	0	1	0	3	1	0	1	1	0	0	0	0	0	1	3	3	2	2	1	0	2	2	1
24	27	1	1	2	0	3	4	0	1	0	1	1	1	0	1	2	2	3	0	3	3	3	2	2	1
22	28	1	2	3	0	3	1	0	1	0	0	1	1	0	1	2	1	3	1	2	2	0	1	1	1
20	26	0	0	0	2	0	1	0	1	0	1	1	1	0	2	1	0	0	0	2	0	3	0	0	0
36	34	2	3	5	0	4	3	1	1	0	1	1	0	0	2	2	2	2	2	0	3	2	0	1	1
25	26	0	0	0	2	5	5	0	1	0	1	1	1	1	1	1	3	1	1	2	2	3	2	1	1
36	28	2	1	3	0	3	4	0	1	1	0	0	1	0	0	2	2	2	0	3	0	3	3	0	1
27	29	1	2	3	0	1	3	0	1	0	1	0	1	0	2	0	3	2	0	3	3	0	2	3	1
21	26	2	1	3	0	5	5	0	1	0	0	1	1	1	2	1	2	2	0	0	0	1	1	0	0
22	36	0	0	0	2	5	5	1	1	1	1	1	1	0	1	3	0	2	3	3	1	0	0	1	1
26	29	1	1	2	0	1	3	0	1	0	1	1	0	0	2	0	0	0	0	3	1	0	1	0	0
22	36	1	0	1	2	4	3	0	1	0	0	0	0	1	2	0	1	1	0	1	1	2	1	2	0
28	34	2	1	3	0	3	2	1	1	0	1	1	0	1	2	1	1	2	0	1	1	1	0	2	0
21	26	0	0	0	2	3	5	1	1	0	0	1	0	0	1	0	2	2	0	3	0	0	1	0	0
33	28	2	1	3	0	3	4	0	1	0	1	0	0	1	2	1	3	3	0	1	1	1	1	0	1
26	26	2	2	4	0	1	3	0	1	0	1	1	0	1	2	2	2	0	3	2	1	3	0	3	1
30	28	2	3	5	0	4	3	1	1	0	1	0	0	0	2	2	2	0	0	2	3	2	3	3	1
29	38	0	0	3	0	3	3	0	1	0	1	0	0	0	2	0	3	1	0	0	0	3	2	1	1
21	34	1	0	1	2	0	2	0	1	0	0	1	0	0	2	0	0	0	3	0	1	0	0	0	0
38	30	0	2	2	0	0	2	0	1	0	0	1	1	0	2	0	0	0	0	0	0	3	0	1	0
26	27	1	1	2	0	3	3	1	1	0	0	0	0	0	2	1	3	3	2	0	1	0	1	3	1
27	34	1	2	3	0	2	2	0	1	1	0	0	1	0	2	0	2	0	0	3	3	0	2	3	1
23	28	0	1	1	0	3	3	0	1	0	1	0	0	0	2	1	3	0	2	1	0	1	1	0	0
31	39	3	2	5	0	5	3	0	1	0	0	0	1	0	2	1	2	0	1	1	0	0	0	2	0
29	27	1	0	1	2	3	3	0	1	0	0	1	0	0	2	0	2	3	3	1	0	1	0	3	1
30	28	3	2	5	0	3	4	0	1	1	0	0	0	0	2	1	2	0	0	0	0	2	3	3	1
20	38	0	0	0	0	1	0	1	1	0	0	0	1	0	1	1	0	0	0	1	1	1	0	1	0
30	28	3	1	4	0	1	3	0	1	0	0	0	1	0	2	1	3	3	2	3	2	0	1	2	1
22	28	1	2	3	0	4	3	0	1	0	1	0	0	0	2	2	2	0	0	0	1	1	3	2	1
31	27	1	0	1	2	3	0	0	1	1	1	0	1	0	1	0	3	3	2	2	0	1	0	0	1
20	30	0	0	0	2	0	3	0	0	1	0	0	1	0	0	2	0	1	0	3	0	0	1	0	0
35	28	2	1	3	0	5	0	0	1	0	1	1	0	0	2	1	2	2	3	2	0	1	3	0	1
27	36	1	0	1	2	3	3	1	1	0	0	0	1	1	1	1	2	1	1	1	0	1	1	1	0
25	39	0	1	1	2	4	4	1	1	0	1	0	0	0	2	2	2	3	2	2	1	3	1	0	1
23	35	0	1	1	2	3	3	1	1	1	0	0	0	1	2	2	0	0	2	1	1	0	3	3	1
27	27	2	0	2	0	4	4	0	1	0	1	0	0	0	2	0	0	1	0	0	3	0	0	0	0
34	31	2	1	3	0	4	4	0	1	0	1	0	0	0	2	2	3	0	0	0	0	2	0	1	0
31	31	1	0	1	0	3	1	0	1	0	1	0	0	1	0	1	2	2	0	1	1	0	3	0	1
30	28	0	2	2	0	5	5	0	1	1	0	0	0	0	0	2	1	1	2	1	0	0	2	0	0
33	27	2	2	4	0	3	3	0	1	1	0	1	0	1	2	0	0	0	2	3	0	1	3	0	0
38	28	0	1	1	2	3	1	0	1	0	1	0	0	1	1	3	3	0	2	3	0	3	3	1	1
30	34	0	4	4	0	4	4	0	1	0	0	1	0	1	0	3	2	2	2	1	1	0	3	0	1
28	35	1	0	1	2	0	0	0	1	0	1	0	0	0	2	1	2	0	0	3	0	0	1	3	1
29	35	0	1	1	2	4	3	0	1	1	0	0	1	1	2	1	3	2	1	1	0	0	0	0	0
35	37	2	0	2	0	4	5	1	1	1	0	1	1	0	1	3	1	0	2	1	3	2	1	3	1
35	27	1	1	2	0	1	0	0	1	0	1	0	0	0	1	1	1	2	1	0	2	3	3	3	1
33	33	4	0	4	0	0	0	1	1	1	0	0	0	1	2	3	2	3	3	3	2	3	2	3	1
22	32	2	0	2	0	5	5	1	1	0	1	1	1	0	0	1	2	3	2	0	0	1	1	0	1
19	36	0	0	0	2	4	1	0	1	0	1	1	0	1	2	2	1	0	2	1	0	2	0	0	0
18	27	0	0	0	2	1	3	1	1	0	0	1	0	1	2	2	0	1	2	3	1	2	3	0	1
35	28	1	0	1	2	3	1	0	1	0	0	1	1	1	2	3	1	0	0	3	0	2	0	0	0
22	30	0	0	0	0	3	3	0	1	1	1	0	1	0	0	0	1	1	0	0	1	0	3	2	0
27	31	3	0	3	0	0	0	0	1	1	0	0	0	1	2	3	1	2	2	2	0	3	0	3	1
26	28	1	2	3	0	3	4	0	1	1	0	1	0	1	2	0	0	1	3	3	1	2	1	1	1
34	26	2	1	3	0	1	2	0	1	0	0	0	0	0	1	0	0	1	0	1	0	1	1	3	0
31	27	3	0	3	0	3	4	1	1	0	0	0	0	1	2	2	3	1	1	1	2	1	3	3	1
31	36	1	2	3	0	2	1	0	1	1	1	1	0	1	0	1	2	3	1	2	1	2	0	0	1
30	31	0	4	4	0	4	1	0	1	0	1	1	0	0	2	1	1	0	0	1	0	0	0	1	0
26	32	1	2	3	0	0	4	0	1	0	1	0	0	0	2	0	2	0	0	0	1	3	1	3	1
28	36	1	2	3	0	3	1	0	1	1	0	1	1	1	2	3	2	0	1	3	1	0	1	0	1
27	30	0	1	1	0	3	1	0	1	0	1	0	1	1	2	1	2	0	2	3	0	2	1	0	1
31	27	1	2	3	0	3	4	0	1	0	1	1	0	0	1	0	1	3	2	1	0	3	0	0	1
29	29	4	0	4	0	0	3	1	1	1	0	0	0	0	1	1	3	1	2	0	1	1	0	1	1
28	35	2	0	2	0	3	1	0	1	1	0	1	0	0	0	1	2	3	3	0	0	1	1	0	1
28	37	2	2	4	0	3	2	0	1	0	1	0	1	0	2	0	3	1	0	2	2	2	1	3	1
24	31	0	1	1	2	0	4	0	1	0	0	0	0	0	2	0	1	1	1	2	3	0	2	1	1
26	28	0	1	1	0	0	3	0	1	0	0	1	1	1	2	2	3	1	2	3	0	2	2	1	1
21	36	0	0	0	2	4	3	0	1	0	1	0	0	0	1	1	0	2	3	2	0	2	2	0	1
37	27	3	2	5	0	0	1	0	1	1	0	1	0	1	0	0	0	1	1	1	1	0	0	0	0
27	26	1	0	1	2	4	4	0	1	1	0	1	0	0	2	3	0	1	1	2	1	3	0	1	1
28	26	0	1	1	0	3	1	0	1	1	0	1	1	1	1	3	1	2	1	1	1	0	1	3	1
23	37	0	0	0	2	5	5	1	1	0	0	0	0	1	2	2	1	1	1	1	1	0	1	0	0
21	29	0	0	0	2	4	4	0	1	1	1	1	0	1	2	1	2	3	1	1	3	3	0	3	1
39	31	0	3	3	0	3	1	0	1	1	0	1	1	0	2	0	3	2	1	1	0	3	2	1	1
35	27	1	2	3	0	3	3	0	1	0	1	0	0	0	2	2	2	0	0	0	1	3	1	3	1
20	26	0	0	0	2	1	0	0	1	0	0	1	0	1	2	3	0	1	3	0	1	0	0	2	1
28	26	2	0	2	0	2	4	0	1	0	0	0	0	1	2	1	0	0	1	1	0	2	3	1	0
36	35	1	3	4	0	3	0	0	1	0	0	1	0	0	2	2	1	0	0	0	0	0	3	2	0
26	33	2	0	2	0	2	3	0	1	0	1	1	1	0	2	1	0	2	2	2	0	2	1	3	1
20	30	0	0	0	2	3	0	1	1	0	1	0	1	0	1	1	3	0	0	0	1	2	0	2	0
40	28	0	4	4	0	1	3	0	1	0	1	1	1	0	1	3	1	3	1	3	3	0	1	0	1
35	32	0	2	2	0	0	0	0	1	0	1	0	0	0	2	2	3	0	0	2	0	2	0	0	0
36	34	0	2	2	0	4	3	0	1	0	0	0	0	1	2	2	3	2	2	2	3	2	1	0	1
25	35	0	0	0	2	3	1	0	1	0	0	1	0	1	1	1	2	2	3	2	3	2	1	3	1
21	27	0	1	1	2	0	2	0	1	0	0	1	0	0	1	3	0	0	0	3	1	0	1	0	0
29	26	0	1	1	2	3	4	0	1	0	1	1	0	0	2	1	2	0	0	0	0	2	3	0	0
31	35	1	2	3	0	2	2	0	1	0	0	1	0	1	2	0	1	0	2	1	0	1	2	0	0
35	27	2	0	2	0	3	2	0	1	1	0	0	0	0	2	3	3	2	0	2	2	2	0	1	1
19	38	0	0	0	2	4	4	1	1	0	1	0	0	0	1	1	2	0	1	2	3	0	3	3	1
31	29	2	1	3	0	1	0	0	1	0	0	1	1	0	2	1	2	3	1	1	1	2	1	0	1
26	36	2	1	3	0	3	4	0	1	1	1	1	1	1	2	1	3	0	1	2	1	0	1	1	1
28	36	1	1	2	0	3	4	0	1	1	0	0	0	1	2	1	2	3	2	0	2	2	3	3	1
23	31	0	0	0	2	3	3	0	1	0	0	0	0	0	2	0	3	3	0	2	0	2	1	0	1
28	39	3	0	3	0	2	0	0	1	1	1	1	0	1	0	0	0	1	1	2	0	3	0	0	0
30	29	1	1	2	0	0	0	0	1	0	1	0	1	0	0	2	2	2	2	0	0	2	1	0	1
39	26	0	4	4	0	1	3	0	1	1	0	0	0	0	1	0	2	0	0	3	0	2	0	2	0
30	26	3	0	3	0	3	3	1	1	1	0	1	1	1	1	2	3	0	2	1	2	0	1	1	1
38	29	2	0	2	0	4	4	0	1	0	1	1	1	1	2	1	2	1	0	0	0	0	2	1	0
18	35	0	0	0	2	4	4	0	1	0	1	1	0	1	2	2	0	0	2	2	3	0	0	1	1
35	27	4	0	4	0	3	3	1	1	1	0	0	0	1	0	2	1	0	0	0	1	2	1	0	0
28	31	1	0	1	2	2	4	1	1	0	0	0	0	1	0	1	1	1	1	3	1	1	0	3	1
29	39	3	0	3	0	3	3	0	1	1	0	0	1	1	2	0	1	1	1	2	0	2	0	0	0
27	26	3	0	3	0	3	3	0	1	1	1	1	1	0	0	1	1	0	0	0	1	1	0	1	0
24	32	0	0	0	2	5	5	0	1	1	1	0	1	0	1	2	0	3	1	1	1	2	2	1	1
38	27	0	2	2	0	1	3	0	1	0	0	1	0	1	2	3	2	0	0	3	3	0	1	0	1
22	30	1	0	1	2	4	3	0	1	1	0	0	1	0	2	0	3	0	0	1	0	0	1	3	0
28	32	0	1	1	2	4	3	0	1	1	0	0	1	0	2	3	0	3	0	2	1	3	0	0	1
26	30	0	1	1	2	4	2	1	1	0	1	1	0	1	2	1	3	0	0	2	0	2	0	3	1
20	30	0	0	0	2	4	4	0	1	0	0	1	1	1	2	0	1	0	0	1	1	1	0	1	0
45	35	2	3	5	0	4	3	0	1	0	0	1	0	0	1	2	0	2	0	0	0	0	2	0	0
29	28	0	0	0	2	1	1	0	1	0	1	0	0	0	2	0	1	2	0	2	1	0	0	2	0
22	29	0	1	1	2	0	4	0	1	0	1	1	0	1	0	1	0	0	0	2	0	1	0	0	0
29	28	0	0	0	2	2	2	0	1	0	0	1	1	1	2	2	3	0	3	0	1	3	0	0	1
24	32	2	2	4	0	4	4	0	1	0	1	1	0	1	2	1	0	1	2	0	0	3	0	3	1
30	28	2	2	4	0	3	3	0	1	0	0	0	0	1	1	2	3	3	2	3	1	3	3	0	1
29	27	1	0	1	2	0	4	0	1	0	0	1	1	0	2	0	0	0	1	1	0	0	0	0	0
27	37	2	0	2	0	3	2	0	1	0	0	1	1	1	2	1	0	1	1	3	2	1	0	1	1
26	28	2	0	2	0	1	4	0	1	1	0	1	0	0	1	0	2	3	2	0	0	2	1	3	1
28	34	2	2	4	0	3	4	0	1	0	1	0	0	0	0	1	2	0	0	0	1	1	3	3	1
22	30	0	0	0	2	3	4	0	1	1	1	1	0	0	1	2	1	1	1	0	1	1	1	0	0
20	36	1	0	1	0	3	1	0	1	0	0	0	0	1	1	2	1	3	1	2	1	0	2	1	1
31	27	3	1	4	0	3	3	0	1	0	1	1	1	1	2	3	1	0	0	0	1	0	3	3	1
45	38	1	0	1	0	3	1	0	1	0	1	1	1	0	2	0	0	1	1	1	0	0	0	0	0
22	31	2	0	2	0	2	0	0	1	1	1	1	0	1	1	3	0	0	1	1	1	0	0	1	0
27	34	1	2	3	0	2	0	0	1	1	0	0	0	0	1	1	3	0	3	2	1	0	3	0	1
32	33	1	2	3	0	3	1	0	1	1	0	1	0	0	1	1	2	0	0	3	3	2	3	0	1
23	27	1	0	1	0	3	5	1	1	0	1	1	0	0	2	0	0	1	3	3	1	1	1	0	1
28	29	1	0	0	2	4	4	0	1	0	1	0	1	1	1	0	2	0	0	0	0	2	3	3	1
26	28	0	2	2	0	4	3	0	1	0	1	1	0	0	2	1	1	1	0	0	1	0	2	0	0
30	29	2	0	2	0	1	0	0	1	0	0	1	0	0	2	2	1	0	0	1	0	1	0	3	0
25	31	0	0	0	2	0	1	0	1	0	1	1	1	0	1	1	1	0	1	1	2	0	2	2	1
24	30	1	3	4	0	3	0	0	1	0	1	0	0	1	2	2	2	2	0	2	3	3	2	0	1
27	30	0	1	1	2	1	3	0	1	0	1	1	0	0	1	1	2	3	0	1	1	0	2	1	1
27	34	1	0	1	0	2	1	0	1	1	1	1	1	1	2	2	1	0	0	0	1	0	0	2	0
34	29	2	2	4	0	2	2	1	1	1	0	0	0	1	2	2	3	3	0	2	0	1	2	2	1
18	31	0	0	0	2	4	4	1	1	1	0	1	0	0	2	0	3	0	0	2	2	0	2	1	1
24	31	0	3	3	0	2	0	0	1	1	0	0	1	0	2	3	2	2	1	3	1	3	0	0	1
45	35	2	3	5	0	4	3	0	1	0	0	1	0	0	1	2	0	2	0	0	0	0	2	0	0
26	38	3	0	3	0	3	0	1	1	1	0	1	0	0	2	3	1	2	1	1	0	0	0	1	0
27	28	2	0	2	0	3	3	0	1	1	0	1	0	1	2	0	3	1	1	0	3	2	1	0	1
31	36	0	3	3	0	3	3	0	1	0	1	1	0	1	0	0	0	2	1	0	3	0	0	0	0
30	35	2	3	5	0	1	3	0	1	0	0	1	0	0	2	3	2	1	0	0	3	0	2	0	1
31	32	3	1	4	0	3	1	0	1	0	0	0	0	0	0	2	1	2	0	3	0	0	0	0	0
31	26	3	1	4	0	4	3	0	1	1	0	1	0	0	2	0	2	2	1	2	3	3	0	0	1
31	33	1	0	1	0	4	4	0	1	0	0	1	0	0	2	2	3	3	2	0	0	3	1	3	1
26	28	0	0	0	2	3	0	0	1	1	0	1	0	1	0	2	0	0	2	1	1	2	3	3	1
30	36	0	1	1	0	5	2	0	1	0	0	1	1	1	2	0	1	0	3	2	3	1	1	0	1
36	26	2	0	2	0	1	3	1	1	0	1	0	1	1	2	0	0	2	1	0	0	3	1	0	0
22	37	0	0	0	2	3	3	0	1	0	0	0	1	1	2	1	1	0	1	2	1	0	1	1	0
34	30	0	3	3	0	5	1	1	1	1	0	1	0	1	2	3	2	1	0	1	0	0	3	2	1
27	36	2	0	2	0	4	3	0	1	0	0	1	0	0	1	2	0	2	3	1	0	2	2	1	1
26	28	0	2	2	0	1	0	0	1	0	0	1	0	1	2	2	1	0	0	2	0	0	0	0	0
30	36	0	1	1	2	2	4	1	1	0	0	0	0	0	2	1	1	1	1	2	0	3	0	3	1
29	30	1	1	2	0	1	2	1	1	0	0	0	0	1	1	1	0	2	1	1	2	1	3	0	1
21	27	0	1	1	0	4	4	1	1	0	0	1	1	1	2	0	2	0	0	2	0	0	0	0	0
30	27	1	3	4	0	3	0	0	1	0	1	1	0	0	2	2	0	1	2	0	2	0	2	2	1
29	32	2	0	2	0	3	1	0	1	0	1	0	0	0	2	0	0	3	0	0	1	3	0	0	0
20	29	1	2	3	0	0	2	0	1	1	0	0	0	0	2	3	2	3	2	0	3	1	3	3	1
35	29	4	0	4	0	4	3	1	1	0	0	0	0	1	1	1	3	0	2	1	1	0	3	0	1
28	28	0	0	0	2	3	1	0	1	1	0	1	0	0	1	2	0	2	3	1	0	0	2	0	1
21	26	1	0	1	0	1	2	0	1	1	1	0	0	1	0	0	0	0	2	0	0	1	3	1	0
19	34	3	0	3	0	3	3	1	1	1	0	0	1	1	2	0	1	1	3	1	0	0	0	3	0
36	28	2	2	4	0	0	0	0	1	0	1	0	0	1	2	0	2	2	2	0	0	2	3	1	1
25	30	0	0	0	2	3	1	0	1	0	1	0	0	0	2	0	2	2	0	3	1	0	0	0	0
34	36	2	0	2	0	4	4	0	1	0	1	1	0	1	0	0	2	3	2	1	3	3	0	0	1
28	30	2	4	6	0	4	3	0	1	0	1	0	1	0	2	0	1	0	0	0	0	0	0	0	0
22	32	2	0	2	0	1	4	0	1	0	1	0	0	0	2	0	2	2	0	3	1	0	0	2	1
38	38	2	3	5	0	4	0	1	1	0	0	0	1	0	2	3	0	0	1	1	1	0	0	0	0
32	28	1	2	3	0	2	0	0	1	1	0	1	1	1	0	3	3	2	2	1	3	3	0	3	1
26	29	2	0	2	0	4	3	0	1	0	0	0	0	0	1	0	0	0	1	0	2	2	3	1	0
26	29	1	1	2	0	3	1	0	1	0	1	1	0	1	2	3	3	2	0	2	1	0	3	0	1
31	34	1	0	1	0	5	4	1	1	1	1	0	1	0	0	0	2	1	0	2	0	1	0	0	0
31	30	0	0	0	2	3	4	1	1	1	0	0	0	0	1	2	2	3	2	0	0	3	0	0	1
22	26	1	0	1	2	5	3	0	1	0	1	1	0	1	1	0	3	0	1	0	1	1	0	3	0
22	37	0	0	0	2	3	3	0	1	0	0	0	1	1	2	1	1	0	1	2	1	0	1	1	0
34	28	4	0	4	0	0	3	0	1	0	0	0	0	1	1	2	3	2	0	3	0	0	2	0	1
36	28	0	4	4	0	5	0	0	0	0	0	0	1	0	2	0	3	0	2	1	1	1	1	3	1
26	34	1	1	2	0	3	1	1	1	1	0	1	0	1	1	1	2	0	0	0	0	0	3	3	0
36	27	1	0	1	2	0	0	0	1	0	1	1	0	1	2	1	2	2	1	0	1	3	3	0	1
36	37	2	2	4	0	4	0	0	1	0	0	1	0	1	1	0	2	2	2	1	2	1	2	2	1
22	39	0	0	0	2	3	2	1	1	1	1	0	0	0	2	0	3	0	2	3	1	0	1	1	1
25	26	1	0	1	0	4	0	0	1	1	0	0	0	1	2	1	0	0	0	1	0	1	0	0	0
28	33	1	2	3	0	1	1	0	1	0	1	0	1	0	2	0	2	2	0	3	1	0	0	0	0
27	38	1	2	3	0	3	1	0	1	0	0	1	0	1	2	3	0	1	0	0	2	0	2	3	1
20	38	0	0	0	2	3	4	0	1	0	1	1	1	0	2	2	1	0	2	1	0	3	1	3	1
23	28	0	0	0	2	5	2	0	1	0	0	0	0	0	1	1	0	1	2	1	2	2	0	2	1
38	26	0	2	2	0	3	4	0	1	0	1	1	0	1	2	1	3	3	2	0	0	2	0	1	1
33	36	4	1	5	0	3	1	1	1	0	1	0	1	0	2	1	2	0	0	0	0	2	3	3	1
26	26	1	2	3	0	0	4	0	1	0	0	1	1	1	2	1	3	1	2	3	3	2	0	0	1
30	26	1	1	2	0	3	4	0	1	1	0	1	1	0	2	1	2	2	0	2	0	0	2	2	1
38	30	1	0	1	0	4	4	1	1	0	0	1	0	1	2	3	1	3	0	3	2	0	0	1	1
28	31	2	0	2	0	2	2	0	1	0	1	1	1	1	2	0	1	0	0	2	1	0	2	0	0
22	28	0	0	0	2	2	0	1	1	0	0	1	1	1	2	0	3	1	1	0	1	3	1	1	1
34	34	0	4	4	0	0	3	0	1	1	0	0	0	1	2	3	2	2	0	3	1	0	0	2	1
38	30	0	0	0	2	5	5	0	1	0	0	1	1	1	1	3	1	1	1	2	1	0	0	1	1
24	29	0	0	0	2	2	5	1	1	0	0	0	0	1	2	2	0	0	1	0	0	2	0	2	0
33	36	3	0	3	0	0	0	1	1	0	1	0	1	0	0	1	1	0	1	2	1	1	0	1	0
35	37	1	1	2	0	2	0	0	1	0	1	1	0	0	2	3	1	2	0	1	2	1	0	3	1
24	36	0	0	0	2	0	1	0	1	1	0	1	1	0	0	3	1	3	1	3	2	0	1	1	1
34	38	4	0	4	0	4	0	0	1	1	0	1	1	1	2	1	3	0	1	1	0	0	0	3	0
26	30	2	0	2	0	0	0	1	1	0	1	0	0	0	1	3	1	0	0	0	1	0	0	1	0
32	39	2	1	3	0	4	0	0	1	1	0	0	0	0	2	3	3	0	0	2	0	2	0	3	1
24	37	0	2	2	0	2	3	1	1	0	0	0	0	0	2	3	0	1	0	1	3	3	1	3	1
32	38	2	0	2	0	1	0	0	1	0	0	0	1	0	2	1	1	2	2	1	2	2	1	0	1
38	26	1	1	2	0	0	3	0	1	0	1	1	0	0	2	2	1	2	0	3	2	2	3	3	1
35	33	0	2	2	0	1	0	0	1	1	1	1	0	0	1	1	3	1	0	0	0	0	2	0	0
20	38	0	0	0	2	0	3	1	1	1	1	1	0	0	2	1	3	0	1	2	3	1	1	2	1
28	29	3	0	3	0	1	3	0	1	0	1	1	0	0	2	3	2	0	0	0	1	3	1	0	1
20	29	1	2	3	0	0	2	0	1	1	0	0	0	0	2	3	2	3	2	0	3	1	3	3	1
38	36	1	0	1	2	0	4	0	1	0	1	0	0	0	2	1	2	2	2	0	0	2	1	0	1
39	39	1	0	1	2	1	4	0	1	1	0	0	0	0	2	3	2	0	0	0	1	3	1	3	1
30	29	2	2	4	0	4	4	0	1	1	0	1	0	0	1	2	3	0	0	2	1	0	3	2	1
29	28	1	1	2	0	0	4	1	1	1	0	1	1	1	2	2	0	0	2	0	0	1	3	2	1
25	28	2	2	4	0	3	2	0	1	0	0	0	0	1	0	2	1	3	1	0	1	3	1	0	1
24	36	2	2	4	0	4	4	0	1	0	1	0	0	1	2	1	2	0	0	0	0	2	3	3	1
25	27	3	0	3	0	5	1	1	1	0	1	1	0	1	1	1	0	0	0	3	1	1	1	3	1
20	34	0	0	0	2	2	0	0	1	0	0	0	0	1	0	1	0	1	1	1	1	1	3	1	1
26	28	1	3	4	0	3	2	0	1	1	0	0	0	1	2	0	3	0	0	0	1	3	0	0	0
31	34	0	2	2	0	4	2	0	1	1	0	0	0	0	2	1	2	2	2	0	0	2	1	0	1
27	27	2	1	3	0	3	1	1	1	0	0	1	1	1	2	2	0	0	3	1	0	1	1	3	1
23	28	0	1	1	0	2	0	0	1	0	1	1	0	1	2	0	1	1	1	1	0	1	1	0	0
27	36	0	2	2	0	4	3	0	1	0	1	0	0	1	2	0	2	0	0	2	2	2	3	2	1
28	37	0	1	1	2	0	0	0	1	1	0	1	0	1	2	0	2	0	0	0	0	1	1	0	0
37	27	1	1	2	0	4	4	0	1	0	1	0	0	0	2	0	2	2	2	1	0	2	1	0	1
26	30	2	3	5	0	2	4	0	1	0	0	0	0	1	2	2	2	2	0	3	1	0	0	3	1
36	37	3	2	5	0	1	4	0	1	0	1	1	0	1	2	2	0	0	0	3	3	3	3	0	1
28	30	3	0	3	0	3	3	0	1	1	1	1	1	0	2	0	0	2	1	0	3	0	0	0	0
30	27	0	5	5	0	4	3	0	1	0	1	1	1	1	2	2	2	1	2	2	2	2	0	1	1
32	40	0	2	2	0	1	3	0	1	0	1	0	1	0	2	2	0	2	0	0	2	1	2	0	0
27	33	0	4	4	0	0	0	1	1	1	0	0	1	0	2	1	0	1	3	3	3	1	0	1	1
25	35	0	1	1	2	4	5	0	1	0	1	0	0	0	2	1	0	1	0	0	2	0	1	2	0
30	27	4	0	4	0	1	3	0	1	0	0	1	0	1	2	0	2	1	0	0	2	0	0	0	0
31	28	1	0	1	2	3	4	0	1	1	0	0	0	1	1	3	2	0	1	0	3	2	3	2	1
35	28	0	4	4	0	1	1	1	1	1	1	1	1	1	0	2	1	2	3	2	1	0	0	1	1
26	36	0	1	1	2	4	3	0	1	1	0	0	1	1	2	3	0	2	2	1	0	0	3	0	1
19	28	0	0	0	2	4	3	0	1	0	0	1	1	1	2	0	2	3	1	2	1	0	0	1	1
30	27	0	1	1	2	0	3	1	1	1	1	0	0	0	1	1	3	3	1	1	0	1	1	2	1
38	39	2	1	3	0	4	3	0	1	0	1	0	0	1	0	0	2	2	0	2	0	2	0	0	0
26	35	0	0	0	2	3	1	0	1	0	1	0	0	0	2	0	3	0	0	3	1	3	0	1	1
20	27	1	0	1	0	2	3	0	1	0	0	1	0	1	1	0	2	2	0	1	1	1	0	0	0
32	27	0	2	2	0	1	3	0	1	1	0	0	0	1	1	3	3	2	0	0	3	1	1	0	1
37	35	1	2	3	0	2	4	0	1	0	0	1	0	1	2	1	0	1	1	2	0	3	0	0	0
22	36	0	0	0	2	3	3	1	1	0	1	1	0	0	1	3	2	1	0	1	2	2	2	2	1
35	31	2	1	3	0	3	4	0	1	0	0	1	1	1	2	3	2	2	2	3	0	1	3	0	1
29	35	2	1	3	0	5	5	1	1	1	1	0	1	1	0	3	2	0	2	0	0	1	1	0	0
28	29	0	0	0	2	5	5	1	1	0	1	1	0	1	1	1	2	3	1	3	2	0	2	2	1
26	30	0	2	2	0	3	1	0	1	1	0	1	0	1	2	0	3	0	0	2	1	0	3	0	0
20	30	0	0	0	2	2	1	0	1	1	1	0	0	1	2	3	0	1	1	1	1	2	1	0	1
28	26	1	2	3	0	0	3	0	1	0	1	1	0	0	0	3	2	0	2	2	1	2	0	1	1
26	28	0	1	1	0	4	3	0	1	0	0	1	0	1	0	1	1	2	0	3	1	1	0	0	0
24	26	0	2	2	0	0	4	0	1	0	0	1	0	1	0	0	2	0	2	0	0	0	0	2	0
30	27	3	0	3	0	2	5	1	1	0	0	1	1	1	0	1	3	0	0	2	1	2	3	1	1
26	33	0	1	1	2	1	3	0	1	1	0	1	0	0	0	0	3	1	3	2	1	0	3	2	1
29	27	1	4	5	0	2	4	0	1	0	0	0	0	1	2	2	1	3	0	0	2	3	0	0	1
24	29	0	2	2	0	0	4	1	1	0	1	0	0	0	1	2	3	3	2	0	1	0	3	0	1
34	30	3	1	4	0	3	3	1	1	0	1	0	0	0	2	2	1	0	0	2	1	1	0	0	0
28	30	1	2	3	0	0	1	0	1	1	0	0	0	1	2	1	2	0	0	0	2	2	3	3	1
21	32	0	1	1	0	1	0	0	1	1	0	0	1	1	1	2	2	2	3	2	0	1	2	0	1
30	36	2	2	4	0	3	1	0	1	1	0	0	1	0	2	3	3	2	0	2	1	0	3	0	1
23	32	1	0	1	2	2	0	0	1	0	1	1	1	1	1	3	3	0	3	2	2	1	2	2	1
21	28	0	1	1	2	1	4	0	1	1	0	0	0	0	1	0	0	0	1	3	0	0	1	2	0
22	28	0	2	2	0	4	3	0	1	0	1	0	0	0	1	1	3	2	0	0	3	0	3	1	1
35	35	0	2	2	0	3	1	0	1	0	0	1	1	0	1	2	0	2	2	0	3	0	0	3	1
21	26	2	1	3	0	5	5	0	1	0	0	1	1	1	2	1	2	2	0	0	0	1	1	0	0
33	32	0	4	4	0	0	0	0	1	1	0	0	1	0	1	2	0	0	3	3	3	0	0	0	1
33	30	2	3	5	0	0	4	0	1	1	1	1	0	0	2	0	1	0	1	3	0	0	0	3	0
28	30	1	1	2	0	4	3	1	1	1	0	1	0	1	2	1	0	2	2	2	1	2	1	1	1
30	27	0	3	3	0	2	4	1	1	1	0	0	0	0	2	0	3	1	0	0	1	0	1	2	0
27	32	0	2	2	0	4	3	0	1	0	1	0	0	1	1	2	0	0	1	2	0	1	0	1	0
34	38	2	1	3	0	2	3	0	1	0	0	1	0	1	2	0	2	1	1	0	1	0	2	1	0
23	30	2	1	3	0	3	1	0	1	1	0	0	1	0	1	3	2	0	1	2	1	0	1	3	1
27	32	0	0	0	2	4	3	0	1	1	0	1	0	0	2	2	0	0	1	2	0	1	1	0	0
31	33	1	1	2	0	0	3	0	1	0	0	1	0	1	0	2	3	3	0	1	0	1	3	1	1
32	30	5	0	5	0	3	4	0	1	0	1	1	0	0	2	1	0	1	1	0	2	0	1	2	0
21	31	0	0	0	0	1	1	1	1	0	0	1	1	0	2	3	1	0	0	2	2	1	1	0	1
29	35	3	0	3	0	0	2	0	1	0	1	1	0	1	2	2	2	0	2	0	0	0	0	0	0
36	32	1	3	4	0	3	4	0	1	0	1	1	1	1	2	2	1	3	0	3	3	0	0	3	1
24	31	0	1	1	2	3	1	0	1	1	1	0	1	0	1	2	0	3	2	3	2	3	0	0	1
27	38	1	0	1	0	1	3	1	1	1	1	1	0	1	2	1	0	0	0	3	1	0	1	0	0
28	27	0	0	0	2	3	3	0	1	0	0	0	0	0	2	2	0	2	2	2	1	0	1	0	1
31	26	3	1	4	0	0	3	0	1	0	1	0	0	1	2	1	3	2	0	3	1	1	3	3	1
25	28	1	1	2	0	1	4	0	1	0	0	1	1	0	1	2	3	1	2	2	2	2	0	0	1
28	29	2	1	3	0	3	4	0	1	0	0	0	0	0	2	1	0	1	1	1	1	0	0	0	0
28	30	0	3	3	0	3	0	0	1	0	1	1	0	0	2	0	0	0	1	1	0	2	1	0	0
26	26	2	0	2	0	4	1	0	1	1	1	1	1	0	2	3	2	3	3	1	1	1	1	1	1
21	36	0	0	0	2	0	1	0	1	0	1	1	1	1	0	2	1	1	2	1	0	1	1	0	0
29	27	0	3	3	0	3	1	0	1	0	1	0	1	1	1	1	3	2	0	3	1	3	1	1	1
31	28	0	3	3	0	3	1	0	1	0	0	1	0	1	2	1	0	0	1	0	2	2	0	1	0
19	26	1	0	1	2	3	1	0	1	1	0	0	0	0	1	3	0	0	0	2	1	0	0	0	0
20	30	0	0	0	2	3	1	0	1	1	0	0	0	1	2	1	1	3	2	0	0	0	3	0	1
27	26	1	0	1	0	3	2	1	1	0	1	0	1	1	2	1	0	1	2	0	1	2	3	0	1
38	28	1	1	2	0	3	1	0	1	1	0	1	0	1	2	2	3	0	0	3	0	2	0	1	1
27	27	1	0	1	2	1	3	0	1	0	0	1	0	1	2	3	2	2	0	2	3	3	0	3	1
26	28	0	1	1	0	3	0	0	1	1	0	0	0	0	2	1	1	1	0	1	0	0	2	0	0
29	36	3	0	3	0	3	2	0	1	0	0	0	1	0	2	1	2	0	0	0	1	2	0	0	0
34	33	0	3	3	0	4	3	1	1	1	0	0	0	1	2	2	2	2	0	2	0	2	0	0	1
39	26	1	1	2	0	0	0	0	1	0	0	0	0	1	0	2	1	2	0	3	2	0	1	1	1
27	29	2	2	4	0	5	5	0	1	1	1	0	1	0	2	0	1	3	1	0	2	2	1	1	1
30	30	1	3	4	0	4	0	0	1	0	0	0	0	0	2	1	2	2	0	1	3	2	0	0	1
26	28	0	1	1	0	3	1	0	1	0	0	0	0	1	1	3	1	3	1	2	0	1	3	1	1
25	30	3	0	3	0	4	4	1	1	0	1	1	0	1	2	0	0	3	0	1	3	3	3	3	1
35	30	0	1	1	0	3	3	0	1	0	0	1	0	0	2	0	0	2	0	1	0	0	1	0	0
24	27	0	2	2	0	4	3	1	1	0	1	1	1	1	2	1	3	0	0	0	1	2	0	2	0
28	31	1	2	3	0	4	2	1	1	1	0	1	0	1	1	1	3	2	0	2	3	3	1	3	1
26	29	2	1	3	0	4	4	1	1	0	1	1	0	0	2	0	2	1	2	1	0	2	1	3	1
25	30	1	1	2	0	3	1	0	1	0	1	0	0	0	2	0	3	1	3	0	1	2	2	0	1
38	30	2	2	4	0	3	1	1	1	0	0	1	1	1	1	2	3	2	1	0	0	2	3	3	1
28	26	1	0	1	2	2	4	0	1	0	1	1	0	1	2	3	0	0	0	0	2	0	0	3	0
27	38	1	1	2	0	4	4	0	1	1	0	1	0	1	2	1	2	0	0	0	1	3	0	0	0
26	36	1	2	3	0	4	2	0	1	0	0	0	0	1	2	0	3	0	0	3	3	3	0	0	1
29	33	0	4	4	0	4	3	0	1	0	1	0	0	0	2	0	1	1	0	0	1	0	2	2	0
32	32	2	0	2	0	3	1	0	1	0	1	1	1	1	2	0	2	0	0	3	3	2	3	1	1
27	30	0	2	2	0	3	4	1	1	0	0	0	0	1	1	2	1	1	0	1	2	1	0	0	0
19	35	0	0	0	2	5	0	0	1	0	1	1	0	0	2	1	0	2	0	1	1	0	3	1	0
25	31	2	0	2	0	0	0	0	1	0	0	0	0	0	2	2	3	3	0	1	1	1	1	0	1
24	38	2	0	2	0	3	3	1	1	0	0	1	1	0	2	3	1	1	0	1	1	3	1	2	1
26	29	0	2	2	0	5	1	0	1	0	1	0	0	1	1	2	3	0	1	3	1	1	1	0	1
27	27	0	0	0	2	4	4	0	1	0	1	0	0	1	2	0	3	0	1	3	3	3	2	2	1
28	35	0	2	2	0	1	1	1	1	0	0	0	0	0	2	0	0	0	1	3	2	0	0	0	0
35	37	2	0	2	0	3	4	0	1	0	1	0	0	0	2	2	0	2	2	2	2	0	1	1	1
33	36	3	0	3	0	5	0	1	1	0	1	1	1	0	0	1	3	1	1	2	1	3	3	2	1
38	28	1	4	5	0	3	0	0	1	1	0	0	0	1	2	0	2	3	0	1	3	2	0	1	1
31	35	1	1	2	0	3	1	0	1	1	1	1	0	1	1	0	1	0	3	0	0	1	1	0	0
36	39	2	1	3	0	4	4	0	1	0	1	0	1	0	2	3	0	0	0	2	1	0	0	2	0
23	26	0	1	1	2	4	3	0	1	1	0	0	0	0	1	1	0	3	1	3	0	3	1	0	1
23	28	3	3	6	0	3	3	0	1	1	0	0	0	0	0	0	3	1	0	3	0	3	0	1	1
29	34	1	1	2	0	2	4	0	1	1	0	1	0	1	2	1	3	0	1	1	1	1	1	2	1
21	27	0	0	0	2	4	4	0	1	0	0	0	1	0	2	3	1	1	0	1	0	1	1	0	0
25	26	0	0	0	2	4	4	0	1	1	0	1	1	0	2	3	2	3	3	0	2	0	2	0	1
28	34	2	0	2	0	3	3	0	1	0	0	1	1	1	2	1	2	1	3	1	2	2	1	1	1
27	29	2	0	2	0	2	2	0	1	0	0	1	0	1	1	1	2	0	0	3	0	3	1	1	1
30	30	2	1	3	0	1	1	0	1	0	1	1	0	0	2	2	3	0	3	0	2	0	0	1	1
26	26	0	2	2	0	1	0	0	1	0	1	0	0	0	2	3	2	3	2	3	3	3	0	1	1
21	33	0	1	1	2	0	3	0	1	0	1	0	1	1	2	3	2	3	0	1	0	1	2	0	1
27	26	0	3	3	0	3	0	1	1	1	0	1	0	1	1	3	2	0	1	2	0	0	3	0	1
19	30	2	3	5	0	0	3	1	1	0	1	0	0	0	2	0	2	2	2	0	0	1	2	3	1
21	27	0	0	0	2	0	3	0	1	0	0	1	1	0	1	1	0	2	1	1	0	3	2	2	1
26	32	0	2	2	0	4	3	0	1	0	1	0	0	1	2	1	3	0	3	2	0	1	0	0	1
18	31	0	0	0	2	3	2	0	1	0	1	0	0	0	2	1	3	1	2	2	2	3	1	2	1
25	27	0	3	3	0	4	4	0	1	0	1	1	1	1	2	3	2	1	1	2	0	0	3	0	1
27	29	2	0	2	0	2	3	0	1	1	0	1	0	0	2	1	2	3	2	0	2	1	1	1	1
31	34	3	0	3	0	3	1	0	1	0	1	1	0	1	0	0	1	1	2	0	0	3	0	0	0
34	38	0	1	1	2	0	2	0	1	0	1	0	1	1	2	2	2	2	0	2	1	1	2	2	1
24	35	1	0	1	2	0	4	0	1	0	1	1	0	1	2	0	3	0	0	2	2	0	2	1	1
29	30	2	2	4	0	3	3	0	1	0	1	0	0	1	2	0	3	2	1	0	0	1	0	0	0
30	36	0	3	3	0	0	4	0	1	0	0	1	0	1	1	1	3	2	1	0	1	0	0	0	0
29	26	1	0	1	2	0	1	0	1	1	0	1	0	1	2	1	0	3	1	2	1	1	3	2	1
31	37	1	1	2	0	4	5	0	1	1	1	1	0	1	1	0	2	1	2	3	0	2	3	3	1
38	28	2	2	4	0	4	3	0	1	0	1	0	0	0	2	1	3	0	0	1	1	0	3	0	0
30	29	3	0	3	0	4	1	1	1	0	1	0	0	0	1	1	0	0	1	1	0	1	1	0	0
30	29	0	4	4	0	4	3	1	1	1	1	1	0	1	2	0	3	2	2	1	0	2	2	0	1
30	26	2	0	2	0	3	3	0	1	1	1	0	1	0	1	1	2	2	2	3	2	2	0	1	1
31	27	1	1	2	0	0	1	0	1	1	1	1	0	0	1	0	2	1	1	1	1	0	1	0	0
36	34	2	2	4	0	3	0	1	1	0	1	1	0	1	1	1	0	1	2	0	1	0	3	1	0
23	32	1	0	1	0	5	3	0	1	1	0	1	1	0	1	0	2	2	1	1	0	0	2	0	0
37	26	4	0	4	0	0	3	0	1	1	0	1	0	0	0	0	2	2	0	0	0	0	3	1	0
25	39	0	0	0	2	4	3	0	1	1	0	1	1	1	2	3	2	2	3	3	1	1	0	1	1
28	27	1	2	3	0	0	0	0	1	0	1	0	0	0	1	3	0	2	0	1	2	0	2	1	1
27	32	0	2	2	0	3	3	0	1	1	1	1	0	0	1	0	2	1	2	1	2	1	0	0	0
34	28	1	2	3	0	4	3	0	1	1	0	1	0	1	0	3	3	2	0	2	1	0	3	3	1
23	28	0	1	1	0	2	0	0	1	0	1	1	0	1	2	0	1	1	1	1	0	1	1	0	0
20	26	1	1	2	0	1	2	0	1	0	1	1	0	1	2	0	3	2	0	0	0	0	0	3	0
30	27	0	2	2	0	3	4	1	1	0	1	0	0	0	1	0	1	1	3	2	3	2	1	0	1
23	32	0	1	1	0	5	3	0	1	0	0	1	0	0	2	0	3	0	3	2	1	0	3	1	1
22	37	2	1	3	0	1	4	0	1	0	1	0	0	0	1	1	0	0	0	2	1	0	0	3	0
29	31	1	1	2	0	3	1	0	1	0	1	1	0	1	2	1	0	0	0	3	2	1	2	0	0
29	26	1	2	3	0	0	5	1	1	0	0	1	0	1	1	0	1	1	1	3	0	3	1	0	1
35	31	4	1	5	0	0	3	0	1	0	0	1	1	0	2	0	3	1	1	3	2	1	0	1	1
30	38	2	1	3	0	4	3	1	1	0	0	0	0	1	2	2	0	2	1	2	2	3	0	1	1
27	35	0	0	0	2	0	3	0	1	0	1	0	0	0	2	2	1	1	0	0	1	2	1	1	0
32	34	2	1	3	0	3	4	0	1	0	1	1	0	1	0	0	2	0	2	0	3	0	2	0	0
30	35	2	1	3	0	5	4	1	1	1	1	0	1	1	0	1	2	0	1	0	0	1	0	0	0
27	36	3	0	3	0	3	0	0	1	0	0	0	1	1	1	2	0	2	3	0	0	3	1	0	1
28	26	1	2	3	0	2	4	0	1	0	1	0	1	1	2	1	3	2	0	3	1	1	3	3	1
34	38	0	3	3	0	0	0	0	1	0	0	1	0	1	1	2	1	0	0	0	3	0	0	0	0
26	34	2	0	2	0	2	4	1	1	1	1	1	0	0	2	3	0	3	2	0	2	3	0	0	1
30	32	0	1	1	2	3	3	0	1	0	1	0	0	1	2	0	2	0	2	2	0	2	1	3	1
30	30	0	0	0	2	0	4	1	1	1	0	0	1	0	1	0	3	0	0	0	1	3	0	1	0
32	32	1	1	2	0	3	4	0	1	1	0	1	0	0	2	3	2	2	2	0	0	2	1	2	1
31	35	2	1	3	0	0	1	0	1	0	0	1	0	1	2	0	3	1	2	2	0	0	0	0	0
29	35	2	0	2	0	1	3	0	1	1	0	0	0	0	2	2	0	0	0	3	3	1	2	3	1
27	26	0	3	3	0	4	1	0	1	1	1	0	0	0	1	1	0	1	1	2	0	0	0	0	0
22	29	0	1	1	2	0	0	1	1	0	1	0	0	0	2	1	1	0	0	1	0	0	2	0	0
32	32	0	1	1	2	3	1	0	1	1	0	0	0	1	2	1	2	0	0	0	0	2	3	3	1
25	30	0	1	1	0	0	0	0	1	1	1	1	1	1	2	0	2	3	2	1	3	3	0	0	1
19	28	0	0	0	2	0	0	1	1	1	0	1	1	1	2	1	0	1	2	3	1	3	1	1	1
30	36	2	3	5	0	1	3	0	1	0	1	0	0	1	2	1	2	0	0	3	3	0	3	3	1
22	32	1	0	1	0	0	0	0	1	0	0	1	0	1	2	1	1	2	3	1	1	0	1	1	1
29	36	1	2	3	0	3	1	0	1	0	1	0	1	1	1	1	0	3	2	0	0	3	3	0	1
20	26	0	1	1	0	0	0	0	1	1	1	0	0	0	2	1	0	3	3	0	0	0	0	0	0
20	27	1	0	1	0	3	2	0	1	0	1	1	0	1	0	0	1	3	3	2	3	3	1	0	1
30	36	3	0	3	0	3	4	0	1	0	0	1	0	1	2	3	2	3	3	3	0	0	1	0	1
29	26	0	6	6	0	3	1	1	1	0	1	1	0	0	2	0	3	0	3	3	0	3	2	0	1
29	35	1	0	1	0	3	1	0	1	0	0	0	0	0	2	3	1	1	3	0	2	2	1	0	1
30	28	0	4	4	0	3	0	0	1	1	1	1	0	1	1	1	0	1	1	1	0	0	3	1	0
21	38	0	0	0	2	4	3	0	1	1	1	1	0	0	0	2	0	3	1	3	2	1	2	0	1
22	38	0	2	2	0	3	1	1	1	0	0	1	0	1	2	1	0	0	0	1	2	0	1	0	0
24	28	1	0	1	0	3	1	0	1	0	1	1	0	0	2	0	1	1	3	1	2	2	3	1	1
30	27	1	2	3	0	3	1	1	1	0	0	0	0	1	1	0	0	0	0	3	1	0	1	0	0
19	36	0	0	0	2	4	3	0	1	1	0	1	0	1	2	3	2	2	0	3	1	0	0	3	1
30	36	0	2	2	0	4	3	0	1	0	1	0	0	0	2	2	2	3	0	3	0	2	0	0	1
25	36	2	0	2	0	3	1	0	1	0	0	1	0	1	0	2	0	1	1	2	0	0	2	3	1
29	26	2	3	5	0	4	2	0	1	1	0	0	1	0	2	0	2	2	0	2	0	2	0	0	0
30	29	3	0	3	0	4	1	0	1	1	0	0	0	1	2	2	3	3	3	0	1	0	3	0	1
30	27	1	2	3	0	4	0	0	1	1	0	1	0	1	2	1	1	2	0	0	1	0	0	0	0
29	29	2	0	2	0	0	0	0	1	1	0	0	0	0	2	1	1	1	1	3	2	0	1	1	1
28	39	2	0	2	0	2	0	0	1	0	0	1	1	1	2	1	2	0	2	3	1	0	0	1	1
27	39	2	0	2	0	3	0	0	1	0	1	0	1	1	2	1	3	2	2	0	2	0	0	0	1
28	34	1	1	2	0	0	0	0	1	0	1	1	0	0	2	1	1	2	1	1	2	2	1	2	1
23	36	0	0	0	2	3	0	0	1	0	1	1	1	0	0	1	1	0	0	1	0	1	3	1	0
26	30	0	1	1	2	1	0	0	1	1	0	0	0	1	2	1	3	1	1	2	1	2	2	2	1
20	28	0	0	3	0	0	0	1	1	0	1	0	0	1	2	2	2	0	0	3	3	3	1	0	1
20	30	0	1	1	0	3	0	1	1	1	0	1	0	1	1	3	0	3	0	0	2	0	0	2	1
28	27	3	0	3	0	0	0	0	1	0	0	0	0	1	0	3	2	1	2	2	0	0	2	0	1
26	27	1	0	1	2	4	4	0	1	0	1	0	0	1	2	2	3	0	2	2	0	3	0	1	1
43	27	2	0	2	0	1	0	0	1	0	0	0	0	0	1	1	0	1	1	0	0	3	3	1	1
19	32	0	0	0	2	3	1	0	1	0	1	0	0	0	2	2	1	1	2	0	0	0	2	0	0
34	37	2	0	2	0	1	3	0	1	0	1	1	0	1	2	0	1	0	2	3	2	2	0	0	1
24	36	0	0	0	2	4	5	0	1	0	0	0	1	1	2	2	1	1	0	1	1	1	0	3	1
24	26	2	0	2	0	0	4	0	1	0	0	1	0	1	2	0	0	3	2	1	0	0	2	0	0
21	37	1	0	1	2	1	3	0	1	1	0	0	0	1	2	3	0	0	0	2	1	0	0	0	0
26	37	0	2	2	0	3	0	0	1	0	0	1	1	1	0	2	0	1	1	2	0	1	1	1	0
26	29	0	1	1	0	4	3	0	1	0	0	0	1	0	1	2	1	0	3	1	0	2	1	0	1
20	32	0	1	1	0	3	3	0	1	1	1	0	1	1	2	1	0	0	2	0	3	0	3	2	1
26	27	3	0	3	0	3	3	0	1	0	1	0	0	0	2	0	0	1	1	2	0	3	0	2	0
40	38	0	4	4	0	4	0	1	1	0	1	1	0	1	1	2	1	0	2	3	0	3	1	3	1
28	31	0	1	1	2	3	1	1	1	0	1	1	1	0	2	3	0	2	0	3	0	0	1	1	1
35	37	3	0	3	0	3	3	0	1	0	1	0	1	0	2	1	2	0	0	0	0	2	3	2	1
37	30	2	2	4	0	3	1	1	1	0	0	1	0	1	1	1	2	2	0	0	1	1	2	1	1
38	38	2	0	2	0	0	4	0	1	0	0	0	1	1	2	1	3	2	1	2	3	0	1	0	1
21	30	1	1	2	0	4	3	1	1	0	1	1	0	1	2	1	2	3	2	0	0	2	1	1	1
30	30	0	3	3	0	3	1	1	1	0	1	0	1	0	2	3	0	3	0	0	1	2	2	0	1
20	26	0	0	0	2	5	3	1	1	0	1	0	1	0	1	3	2	0	1	0	3	2	3	3	1
29	32	0	1	1	2	2	0	0	1	0	1	1	0	1	1	2	0	2	3	2	2	0	1	0	1
25	30	2	2	4	0	0	0	1	1	0	0	1	1	0	2	2	0	1	1	1	0	0	0	0	0
30	36	3	0	3	0	4	4	0	1	0	1	0	1	0	2	2	1	2	0	1	0	0	0	1	0
25	28	0	1	1	0	5	5	0	1	0	1	1	0	1	2	1	0	3	3	3	1	3	3	0	1
29	29	0	1	1	2	5	0	1	1	1	0	1	0	0	2	1	0	0	1	0	1	0	0	3	0
30	35	0	3	3	0	0	0	0	1	0	0	1	0	1	2	0	0	0	0	2	0	0	0	2	0
26	28	1	4	5	0	4	4	1	1	1	1	1	1	0	2	1	2	1	1	0	1	0	0	1	0
23	35	0	2	2	0	4	4	0	1	0	1	0	0	0	2	3	2	0	0	2	3	0	3	3	1
34	30	1	2	3	0	4	4	0	1	1	0	1	1	1	2	3	1	0	1	0	0	0	0	1	0
24	39	0	0	0	2	2	3	0	1	0	1	0	1	1	2	2	0	2	3	0	2	0	1	2	1
24	36	0	2	2	0	3	1	0	1	0	1	1	0	0	1	1	2	0	2	1	1	2	3	0	1
27	35	0	3	3	0	4	3	1	1	0	0	0	0	1	1	0	1	2	2	2	3	1	0	0	1
26	26	0	3	3	0	0	3	0	1	1	1	1	0	1	0	3	0	3	0	1	1	1	1	1	1
37	30	4	1	5	0	4	4	0	1	0	0	0	0	1	2	3	1	3	2	1	0	0	1	1	1
25	26	0	1	1	0	1	0	1	1	1	1	0	1	1	0	1	2	0	2	2	0	1	0	0	0
19	32	0	0	0	2	3	1	0	1	1	0	1	1	1	0	1	1	0	3	2	3	2	2	3	1
23	26	0	1	1	2	3	1	1	1	0	1	0	0	0	2	1	3	2	0	2	1	0	3	0	1
20	28	0	0	0	2	3	3	0	1	1	1	0	1	1	2	1	2	3	0	2	2	1	2	0	1
36	36	3	2	5	0	1	4	0	1	1	0	0	0	1	2	0	2	3	2	0	0	1	2	3	1
23	26	2	0	2	0	3	4	0	1	0	0	0	0	0	2	3	0	0	0	1	3	1	3	0	1
23	38	1	0	1	0	3	5	0	1	0	1	0	0	0	1	2	1	1	3	2	0	1	1	3	1
23	28	3	0	3	0	4	0	1	1	0	1	0	1	0	2	2	3	1	2	2	1	0	3	3	1
30	26	0	4	4	0	3	1	0	1	0	1	1	0	1	2	3	2	2	0	2	3	2	3	1	1
27	26	1	0	1	0	0	0	0	1	1	0	0	0	1	2	0	2	2	2	3	3	2	2	0	1
21	30	0	1	1	2	5	5	1	1	1	0	1	0	0	1	1	0	1	1	0	3	0	1	0	0
31	26	0	2	2	0	4	3	0	1	0	1	0	1	1	2	2	0	3	2	0	0	3	3	1	1
24	27	1	0	1	0	3	0	0	1	0	2	0	0	0	2	0	2	1	0	0	0	1	0	1	0
34	37	1	2	3	0	2	4	0	1	1	0	1	1	0	2	3	0	3	0	1	1	1	0	1	1
26	31	1	0	1	0	4	3	0	1	0	0	0	0	0	2	1	2	0	1	1	0	1	1	0	0
28	34	2	0	2	0	3	4	1	1	0	0	0	0	0	1	2	0	1	1	2	1	1	0	1	0
30	26	0	4	4	0	3	1	0	1	0	1	1	0	1	2	3	2	2	0	2	3	2	3	1	1
32	32	1	3	4	0	3	1	1	1	0	1	1	0	1	0	3	2	1	3	3	0	0	2	3	1
34	32	1	2	3	0	3	1	0	1	0	0	1	0	1	1	0	2	3	3	2	2	2	0	1	1
19	34	0	0	0	2	3	3	0	1	0	0	0	0	1	2	3	1	1	0	3	2	3	3	0	1
39	32	1	4	5	0	2	2	1	1	0	1	0	0	1	2	3	0	0	0	0	3	0	3	3	1
33	37	0	3	3	0	0	1	0	1	1	0	1	1	0	0	0	2	3	0	2	0	1	0	3	1
30	29	1	3	4	0	3	2	1	1	1	1	1	0	0	2	2	0	2	1	1	3	0	1	3	1
27	27	1	0	1	2	1	3	0	1	0	0	1	0	1	2	3	2	2	0	2	3	3	0	3	1
31	29	0	2	2	0	0	0	0	1	0	0	0	0	1	2	3	0	2	3	0	3	3	2	0	1
27	29	1	2	3	0	4	4	0	1	0	1	0	0	0	2	3	3	0	0	2	1	0	3	3	1
29	37	0	1	1	2	3	3	0	1	0	0	0	0	1	0	3	2	0	0	3	0	3	0	1	1
29	38	2	0	2	0	3	0	0	1	1	1	1	1	1	0	1	0	1	1	2	1	3	0	1	1
26	35	1	0	1	2	1	3	0	1	0	1	1	0	1	2	1	0	3	2	2	3	3	0	1	1
36	26	1	4	5	0	4	3	0	1	0	1	0	0	0	1	0	2	1	1	2	1	2	0	0	0
30	33	2	1	3	0	4	4	1	1	1	0	1	0	1	2	2	0	1	1	2	0	2	1	2	1
32	29	1	0	1	2	2	4	0	1	1	0	0	0	0	2	1	0	0	0	2	1	0	0	3	0
29	27	1	1	2	0	3	0	0	1	1	0	0	0	1	2	1	3	1	1	3	2	1	0	3	1
39	26	0	0	0	2	0	0	0	1	1	1	1	0	1	0	3	0	2	3	1	2	0	1	2	1
25	26	1	3	4	0	0	4	1	1	0	0	1	1	1	1	1	0	3	1	3	0	1	2	1	1
20	36	0	0	0	2	0	0	1	1	0	0	1	0	1	0	0	1	2	1	1	1	0	3	2	1
19	30	1	0	1	2	3	1	0	1	1	0	0	1	1	2	0	0	3	2	0	3	2	3	3	1
32	29	0	1	1	0	4	3	0	1	0	1	0	0	0	0	1	2	3	3	3	1	2	0	3	1
32	26	2	2	4	0	4	1	0	1	0	0	0	0	0	2	0	1	1	2	1	1	1	1	3	1
28	30	2	2	4	0	1	1	0	1	0	0	1	0	0	0	1	0	1	1	1	0	0	1	0	0
39	28	2	1	3	0	5	3	0	1	0	1	1	1	0	2	2	3	2	1	2	0	3	1	3	1
39	37	1	2	3	0	0	2	1	1	1	1	1	0	0	1	3	0	0	2	1	2	1	1	0	1
29	29	3	0	3	0	1	3	0	1	0	0	0	0	0	0	2	0	2	1	0	1	1	0	2	0
27	32	0	1	1	2	4	2	0	1	0	1	1	0	0	2	1	0	1	0	2	1	1	1	2	0
21	27	0	0	0	2	1	0	0	1	0	0	0	0	0	2	1	2	1	2	1	0	2	1	0	1
29	28	0	2	2	0	3	1	0	1	0	1	0	1	1	2	1	0	3	2	2	0	2	3	3	1
36	29	1	1	2	0	3	1	0	1	1	0	1	1	0	2	0	3	3	1	1	1	0	0	0	0
28	26	0	3	3	0	4	3	1	1	0	0	0	0	0	2	1	0	0	0	1	1	1	0	1	0
35	39	1	2	3	0	0	4	1	1	1	0	1	0	0	2	1	3	2	1	3	1	3	2	2	1
30	27	3	2	5	0	3	1	0	1	0	1	1	0	1	1	1	0	0	0	3	0	3	0	0	0
27	32	0	1	1	2	4	2	0	1	0	1	1	0	0	2	1	0	1	0	2	1	1	1	2	0
21	32	0	1	1	2	0	3	1	1	1	0	1	0	0	0	1	0	3	2	0	0	1	0	3	1
26	30	5	0	5	0	0	0	0	1	0	0	1	1	0	0	2	0	1	3	0	1	1	1	0	0
30	37	1	2	3	0	0	0	0	1	0	0	1	1	1	1	0	0	0	1	3	0	0	0	3	0
22	36	0	0	0	2	1	2	0	1	0	1	1	1	1	2	0	2	0	0	1	0	3	1	1	0
20	30	1	1	2	0	4	4	0	1	1	0	0	0	0	2	0	0	0	0	2	1	0	0	0	0
27	27	0	1	1	2	4	3	0	1	0	1	0	0	0	2	2	2	3	2	0	0	3	1	3	1
26	38	2	3	5	0	1	3	0	1	0	1	0	0	0	0	2	2	2	2	0	0	1	2	3	1
29	27	1	2	3	0	0	0	0	1	1	0	0	0	0	2	1	2	0	0	1	1	1	3	2	1
35	37	4	2	6	0	4	4	1	1	0	1	1	1	1	1	1	0	2	0	0	2	3	2	3	1
27	30	1	0	1	0	5	1	1	1	1	0	1	0	1	1	3	2	3	0	2	0	0	0	1	1
26	28	0	0	0	2	5	0	0	1	0	1	1	1	0	2	1	2	3	0	2	0	1	1	0	1
35	26	0	0	0	2	2	3	0	1	1	0	1	0	1	2	1	2	1	0	0	1	0	0	0	0
28	27	2	0	2	0	2	3	1	1	1	0	0	0	0	1	2	1	2	1	1	3	2	2	0	1
28	38	1	1	2	0	3	3	1	1	0	1	1	1	0	2	2	0	2	3	0	1	1	1	0	1
20	27	0	0	0	2	3	1	1	1	0	1	1	1	1	2	1	2	0	0	2	1	3	1	0	1
32	29	0	1	1	2	4	4	1	1	0	1	0	0	0	1	3	0	0	2	3	3	3	1	1	1
26	29	0	2	2	0	5	2	0	0	1	0	1	1	1	2	1	2	3	3	3	3	3	0	0	1
26	30	2	3	5	0	4	2	0	1	0	1	1	0	1	1	0	2	3	2	0	0	2	1	1	1
33	26	2	2	4	0	0	0	0	1	1	1	0	0	1	2	2	3	2	2	2	2	3	0	1	1
29	27	0	2	2	0	0	2	0	1	0	1	0	1	0	2	2	2	0	0	0	1	1	3	3	1
26	26	0	0	0	0	4	1	0	1	0	1	0	1	1	2	0	2	1	2	2	0	1	2	0	1
40	32	2	4	6	0	1	4	1	1	0	1	0	0	1	0	3	1	1	0	2	1	0	0	2	1
23	26	1	0	1	2	1	0	0	1	1	1	1	1	1	2	1	2	0	2	0	0	0	1	0	0
26	28	0	1	1	0	0	0	0	1	0	0	1	0	0	2	2	2	2	1	1	2	1	1	2	1
28	26	0	2	2	0	3	4	0	1	1	0	0	0	0	1	2	2	1	2	0	3	0	1	3	1
34	37	2	0	2	0	1	3	0	1	0	1	1	0	1	2	0	1	0	2	3	2	2	0	0	1
27	35	1	1	2	0	1	0	0	1	1	0	1	0	0	1	0	2	0	1	2	1	1	1	2	1
20	30	0	0	0	2	1	3	0	1	0	1	0	1	1	2	0	1	1	0	3	3	0	2	0	1
22	30	2	4	6	0	3	2	0	1	0	1	1	0	1	2	1	0	1	2	0	0	3	0	3	1
29	31	1	1	2	0	1	4	0	1	0	0	1	1	0	2	0	3	1	0	0	3	0	1	2	1
38	28	1	1	2	0	3	1	0	1	1	0	1	0	1	2	2	3	0	0	3	0	2	0	1	1
27	26	1	1	2	0	4	0	1	1	1	1	1	1	0	2	1	1	0	2	2	0	1	0	0	0
29	26	1	0	1	0	3	1	1	1	0	0	0	1	0	2	1	0	0	2	1	0	2	2	0	0
18	28	0	0	0	2	1	3	1	1	0	1	1	1	1	0	2	0	0	0	1	0	0	0	1	0
29	30	2	1	3	0	3	5	0	1	0	0	1	1	1	1	2	0	1	1	3	1	0	1	3	1
31	38	0	0	0	2	2	1	0	1	0	0	0	0	1	0	0	3	3	2	3	2	3	0	2	1
21	32	2	0	2	0	0	2	0	1	0	1	0	1	1	2	3	2	0	0	3	3	3	2	2	1
26	29	1	3	4	0	4	0	0	1	0	1	0	0	1	2	3	2	3	2	0	0	2	1	2	1
26	32	0	0	0	2	5	2	0	1	0	1	1	0	0	2	0	2	1	1	2	0	2	2	1	1
18	39	0	0	0	2	4	3	0	1	1	0	0	0	1	2	0	3	3	2	3	2	0	2	0	1
20	27	3	0	3	0	1	1	0	1	1	1	0	0	0	0	3	2	1	3	0	2	3	0	1	1
32	30	4	1	5	0	3	4	1	1	1	0	0	1	1	1	0	3	0	0	2	1	0	3	0	0
26	38	1	0	1	2	0	1	0	1	0	1	0	0	0	0	1	2	2	2	0	0	1	2	2	1
29	27	2	0	2	0	0	3	0	1	0	1	1	0	0	1	0	3	2	0	2	0	2	1	0	1
29	26	1	0	1	2	0	2	0	1	0	1	0	0	1	2	0	1	2	2	1	0	1	2	0	0
35	26	2	1	3	0	1	0	0	1	1	1	1	0	1	1	1	3	2	3	3	3	3	1	3	1
34	30	0	3	3	0	5	1	1	1	1	0	1	0	1	2	3	2	1	0	1	0	0	3	2	1
37	35	2	1	3	0	4	0	0	1	0	1	1	0	1	2	3	2	0	0	0	1	3	1	0	1
28	32	0	1	1	2	2	0	1	1	0	1	0	0	1	1	1	2	2	0	2	3	2	3	1	1
18	33	0	0	0	2	0	0	0	1	1	1	0	0	1	1	3	2	1	0	0	0	1	1	2	1
27	31	2	2	4	0	2	3	0	1	0	0	1	0	0	2	1	2	0	2	1	0	0	0	1	0
26	27	0	1	1	2	4	2	0	1	1	0	1	0	1	1	2	2	0	0	0	0	2	3	3	1
33	27	0	0	0	2	1	3	0	1	0	1	0	0	0	2	2	2	2	2	2	3	0	2	0	1
35	30	2	2	4	0	0	0	0	1	1	0	1	0	1	2	3	2	0	3	1	3	2	1	2	1
36	36	0	3	3	0	4	3	1	1	1	0	0	1	1	1	1	0	3	3	1	3	0	2	1	1
25	32	1	0	1	0	3	1	1	1	0	1	0	1	0	1	0	2	1	1	1	1	0	0	0	0
31	29	4	0	4	0	4	0	0	1	0	0	0	1	0	0	1	0	0	3	1	0	1	1	2	0
36	32	3	0	3	0	0	0	0	1	0	1	0	0	1	2	3	1	3	2	0	0	0	1	3	1
29	28	2	1	3	0	2	5	0	1	0	1	0	0	0	0	1	0	0	1	0	1	0	1	1	0
30	27	2	2	4	0	0	0	0	1	0	0	1	0	1	0	1	1	2	0	2	1	0	0	2	0
29	31	0	2	2	0	4	5	1	1	1	1	0	0	0	2	1	1	1	1	2	0	0	1	3	1
23	32	4	0	4	0	4	3	1	1	0	0	1	1	1	2	2	1	1	0	0	2	2	1	1	1
27	38	1	0	1	2	4	4	1	1	1	1	1	1	1	2	1	0	0	1	3	1	1	1	1	0
31	30	2	0	2	0	1	4	0	1	1	0	1	0	1	2	2	3	2	2	3	3	2	0	1	1
22	29	1	1	2	0	4	0	1	1	0	1	1	0	1	2	2	0	3	0	3	1	3	0	2	1
39	39	1	0	1	2	1	4	0	1	1	0	0	0	0	2	3	2	0	0	0	1	3	1	3	1
30	29	3	0	3	0	0	3	0	1	0	1	0	1	0	0	1	2	3	2	3	1	0	0	0	1
22	28	1	2	3	0	3	1	0	1	0	0	1	1	0	1	2	1	3	1	2	2	0	1	1	1
33	36	2	1	3	0	1	0	1	1	1	0	1	1	0	2	1	2	1	1	1	0	3	2	2	1
22	29	1	1	2	0	4	5	0	1	0	1	1	0	1	2	0	3	0	1	3	1	3	1	0	1
29	30	0	1	1	2	3	3	1	1	0	1	0	0	1	1	0	2	2	0	2	2	1	1	1	1
23	29	3	0	3	0	3	1	1	1	1	0	1	0	0	0	3	1	2	2	3	2	3	2	3	1
37	28	0	0	0	2	2	2	0	1	1	1	1	0	0	1	1	1	1	0	0	1	1	1	1	0
20	27	0	0	0	2	3	1	0	1	0	0	0	1	1	2	2	0	3	2	2	0	2	3	0	1
37	26	2	4	6	0	0	0	0	1	1	1	1	0	0	2	2	0	0	1	3	0	1	0	1	0
23	26	0	1	1	2	4	3	0	1	1	0	0	0	0	1	1	0	3	1	3	0	3	1	0	1
28	28	2	2	4	0	5	5	0	1	0	0	0	0	0	2	2	0	1	0	1	2	0	1	1	0
28	32	2	1	3	0	4	0	0	1	1	0	0	1	0	2	0	2	0	0	0	1	1	3	3	1
25	26	1	0	1	0	5	5	1	1	1	1	1	0	0	0	1	0	1	1	1	0	0	0	0	0
25	28	1	2	3	0	4	4	1	1	1	0	0	1	0	0	2	3	2	0	3	3	2	0	0	1
27	29	1	2	3	0	2	3	0	1	0	1	0	0	1	2	0	2	1	0	0	2	2	2	1	1
32	32	1	1	2	0	0	0	0	1	1	0	0	1	0	2	1	2	0	0	2	1	3	0	3	1
32	30	3	2	5	0	1	0	0	1	0	0	1	1	0	2	1	3	1	0	1	1	0	0	2	0
25	26	1	0	1	2	0	0	1	1	0	1	1	0	1	1	0	2	2	0	3	1	0	0	0	0
25	27	1	0	1	0	4	3	0	1	1	1	0	1	0	0	2	0	1	3	3	3	0	1	1	1
24	27	0	1	1	2	0	0	0	1	0	1	0	0	0	2	3	2	2	0	3	1	0	0	0	1
24	35	1	0	1	0	4	3	0	1	0	1	1	0	0	2	1	0	0	1	0	0	0	0	0	0
26	36	0	3	3	0	5	1	0	1	0	0	0	1	1	1	2	3	1	3	1	2	3	1	1	1
24	27	0	2	2	0	4	3	1	1	0	1	1	1	1	2	1	3	0	0	0	1	2	0	2	0
27	28	3	0	3	0	2	2	0	1	1	0	1	0	1	2	1	0	1	1	1	0	0	0	2	0
21	37	1	0	1	2	1	3	0	1	1	0	0	0	1	2	3	0	0	0	2	1	0	0	0	0
23	27	1	0	1	0	3	5	1	1	0	1	1	0	0	2	0	0	1	3	3	1	1	1	0	1
32	27	0	3	3	0	3	4	0	1	1	0	0	0	0	2	2	2	0	0	0	3	2	3	3	1
35	30	0	2	2	0	3	2	0	1	0	1	0	0	0	2	0	2	2	2	0	0	1	2	0	0
25	30	0	1	1	2	2	0	1	1	1	0	0	0	0	2	3	0	1	1	0	0	3	0	0	0
34	30	1	3	4	0	2	4	0	1	1	0	0	1	1	2	1	2	0	0	0	3	3	2	2	1
24	32	1	0	1	0	5	2	0	1	0	1	0	0	0	2	0	3	2	3	3	1	2	2	0	1
28	33	1	3	4	0	0	3	0	1	1	0	0	0	0	2	3	0	0	0	2	1	0	0	3	0
22	32	0	0	0	2	1	0	0	1	0	0	1	0	0	2	2	0	3	0	1	3	0	0	0	0
31	34	3	0	3	0	2	4	0	1	0	0	0	0	0	2	1	2	0	0	1	2	0	1	1	0
24	36	1	1	2	0	3	1	0	1	0	0	0	0	0	1	0	3	2	2	0	3	2	2	2	1
30	30	2	1	3	0	0	0	1	1	0	1	1	1	1	0	0	0	0	1	2	0	1	1	0	0
36	36	3	0	3	0	0	3	0	1	1	1	1	1	1	2	1	2	1	1	0	0	0	2	1	0
30	30	1	3	4	0	3	0	0	1	0	0	0	1	1	2	1	3	0	1	1	1	0	0	0	0
36	29	0	1	1	0	0	0	0	1	0	1	0	0	1	2	2	1	1	0	0	1	0	0	1	0
26	36	0	0	0	2	4	4	0	1	0	1	0	0	1	2	2	3	2	0	2	1	2	1	2	1
23	32	0	1	1	2	1	0	0	1	0	1	0	0	1	2	0	1	0	1	1	3	1	2	1	1
30	26	1	1	2	0	4	0	0	1	1	0	0	0	0	2	1	2	1	0	2	3	1	2	0	1
26	38	0	1	1	2	3	4	0	1	1	0	1	0	0	2	0	0	1	1	1	2	0	0	1	0
39	37	1	0	1	2	1	0	1	1	0	1	1	1	0	2	0	1	3	2	3	2	2	0	1	1
29	38	2	2	4	0	0	3	0	1	0	0	1	0	1	1	0	0	3	2	3	1	2	0	0	1
26	36	0	1	1	2	2	1	0	1	0	0	0	0	0	2	1	3	0	1	0	0	1	2	1	0
26	36	2	0	2	0	2	3	0	1	0	0	0	1	0	2	0	0	0	0	2	0	3	0	0	0
28	26	2	2	4	0	3	1	0	1	0	0	1	1	0	2	2	1	1	2	1	0	0	1	1	0
35	29	4	1	5	0	4	4	0	1	0	0	0	0	1	0	3	2	2	3	0	0	0	0	1	1
30	31	1	2	3	0	0	3	0	1	0	0	1	0	1	2	2	2	0	2	2	1	1	0	1	1
22	39	0	2	2	0	1	2	0	1	0	0	1	0	0	2	1	2	0	1	1	2	1	0	2	1
25	31	0	0	0	2	4	3	0	1	1	0	0	0	0	2	3	2	0	0	0	0	2	3	3	1
30	30	2	4	6	0	2	1	0	1	0	1	1	1	0	2	2	3	2	0	0	0	3	3	1	1
23	30	0	0	0	2	3	4	0	1	1	0	0	1	1	2	3	3	3	3	3	3	2	2	0	1
28	26	2	2	4	0	3	1	0	1	0	0	1	1	0	2	2	1	1	2	1	0	0	1	1	0
23	31	1	2	3	0	5	4	0	1	0	1	1	0	0	1	0	3	1	3	1	2	3	1	1	1
18	32	0	0	0	2	2	5	0	1	1	0	0	0	1	2	2	1	3	2	0	2	0	2	3	1
38	29	1	3	4	0	2	0	0	1	0	0	0	0	1	1	0	2	3	3	1	0	1	3	0	1
27	26	0	1	1	2	2	4	1	1	0	1	1	0	1	2	3	0	3	2	1	0	3	3	1	1
30	26	2	1	3	0	1	3	1	1	0	1	0	1	0	2	2	0	0	0	3	0	0	3	2	1
27	35	0	2	2	0	5	3	0	1	0	1	1	1	1	2	3	0	1	3	2	0	0	0	0	0
24	30	1	0	1	0	0	3	0	1	1	0	0	0	1	0	2	0	3	1	0	1	1	2	0	1
20	31	0	0	0	2	4	3	0	1	1	0	1	1	1	2	3	3	0	1	0	1	3	1	0	1
21	30	0	0	0	2	4	1	0	1	0	1	1	1	0	0	1	0	0	1	2	1	3	3	2	1
24	31	2	2	4	0	4	1	0	1	1	1	1	0	0	2	2	1	1	1	2	3	0	3	2	1
29	27	3	0	3	0	3	4	0	1	0	0	1	0	1	2	1	3	0	3	0	0	1	1	0	0
28	36	0	2	2	0	0	0	0	1	0	1	0	0	0	2	0	2	2	3	1	0	0	0	0	0
46	28	1	0	1	0	4	4	1	1	0	1	0	1	1	0	2	3	3	3	1	1	3	3	0	1
20	35	3	0	3	0	1	2	0	1	0	0	1	0	1	2	2	0	2	1	3	1	2	2	1	1
20	28	2	2	4	0	4	0	0	1	1	0	1	1	0	2	2	2	0	0	0	0	3	2	2	1
24	35	0	2	2	0	3	3	0	1	0	1	1	1	1	2	0	3	2	2	3	0	1	1	3	1
28	27	1	1	2	0	1	2	0	1	0	0	1	0	0	1	1	0	2	0	0	0	3	0	3	0
29	37	1	1	2	0	1	3	0	1	1	1	1	1	1	2	2	0	0	3	1	3	1	3	0	1
22	30	2	1	3	0	0	2	1	1	0	1	0	0	1	1	0	0	2	2	0	1	2	3	2	1
20	30	1	0	1	2	4	4	0	1	0	0	0	0	1	2	2	1	0	1	0	0	0	0	0	0
27	30	2	0	2	0	0	4	1	1	1	0	1	0	1	2	0	0	0	3	2	0	0	1	1	0
23	28	0	0	0	2	1	0	0	1	0	0	1	1	0	1	0	2	0	2	1	0	0	0	0	0
30	26	1	1	2	0	0	1	0	1	0	1	0	1	1	2	1	2	2	0	1	2	2	1	0	1
25	33	0	0	0	2	5	0	0	1	1	1	1	0	0	2	3	1	0	2	1	0	0	0	2	0
29	34	0	1	1	2	0	0	0	1	0	0	0	1	0	0	0	3	3	0	1	0	1	1	0	0
27	29	0	2	2	0	5	5	0	1	1	0	0	0	1	1	2	1	0	0	1	2	1	3	0	1
27	32	0	2	2	0	3	3	0	1	1	1	1	0	0	1	0	2	1	2	1	2	1	0	0	0
33	36	0	1	1	0	1	3	1	1	1	0	1	0	1	2	1	2	0	1	0	2	1	3	2	1
34	30	1	0	1	2	3	1	0	1	1	0	0	0	1	2	0	3	3	2	3	1	0	3	0	1
27	29	1	0	1	0	3	1	0	1	0	0	1	0	1	2	0	1	2	2	0	3	1	0	0	0
32	37	1	1	2	0	1	0	0	1	0	0	0	1	1	2	1	3	1	3	1	0	3	0	1	1
30	34	1	2	3	0	4	3	0	1	0	1	0	0	1	2	1	2	3	0	0	3	0	3	3	1
37	26	3	1	4	0	1	1	1	1	1	0	1	0	0	2	0	3	1	3	2	1	0	1	0	1
29	32	2	1	3	0	3	3	0	1	0	2	0	0	0	2	1	2	2	2	2	0	3	3	0	1
34	29	0	4	4	0	4	5	1	1	0	0	1	1	0	0	1	2	1	2	0	2	0	2	1	1
30	30	2	2	4	0	2	0	1	1	0	1	0	0	0	2	1	0	3	1	3	3	2	0	3	1
25	35	0	2	2	0	2	0	0	1	1	0	0	0	1	2	0	3	3	3	2	3	2	2	3	1
26	26	1	1	2	0	3	1	0	1	1	0	0	0	1	1	2	1	1	2	3	1	0	0	2	1
23	26	3	2	5	0	0	0	0	1	0	0	1	1	1	0	2	1	0	0	0	3	0	0	3	0
36	38	0	2	2	0	2	4	0	1	0	1	0	0	0	2	0	3	0	3	3	0	2	3	2	1
30	36	0	1	1	0	5	2	0	1	0	1	1	0	0	2	0	1	1	0	1	2	0	1	1	0
20	31	0	0	0	2	1	0	1	1	1	0	0	0	0	2	0	1	0	1	0	0	0	2	0	0
29	32	0	3	3	0	4	3	1	1	1	1	1	1	1	2	1	0	0	3	0	3	0	2	1	1
18	28	0	0	0	2	1	3	1	1	0	1	1	1	1	0	2	0	0	0	1	0	0	0	1	0
26	30	0	0	0	2	3	0	0	1	0	0	1	1	1	2	2	1	0	3	1	2	0	1	0	1
23	36	1	0	1	2	1	3	0	1	0	1	0	0	0	2	0	2	0	1	0	1	1	0	3	0
34	30	0	1	1	2	4	4	0	1	0	1	0	0	0	2	0	2	0	0	0	1	1	3	0	0
38	28	2	2	4	0	4	3	0	1	0	1	0	0	0	2	1	3	0	0	1	1	0	3	0	0
36	34	0	6	6	0	3	1	0	1	0	0	0	1	1	0	1	3	2	1	2	0	3	1	2	1
35	36	0	2	2	0	3	4	0	1	0	1	0	1	0	1	3	0	3	2	1	0	3	2	0	1
18	31	0	0	0	2	3	1	1	1	0	0	0	0	1	1	2	1	3	2	3	0	3	0	2	1
32	26	0	2	2	0	4	0	1	1	0	1	0	0	0	0	2	2	3	2	0	0	2	1	1	1
28	33	2	0	2	0	2	0	0	1	0	1	0	0	1	2	3	1	2	0	2	3	1	3	3	1
45	38	5	2	7	0	0	1	0	1	0	0	1	0	1	0	1	2	1	3	1	2	2	1	1	1
30	30	2	0	2	0	4	2	0	1	0	1	0	0	0	0	1	2	2	2	0	0	1	2	0	1
29	26	1	2	3	0	5	5	0	1	0	0	1	1	0	2	0	1	1	0	1	1	2	0	0	0
29	29	0	3	3	0	5	0	1	1	0	0	0	0	0	2	2	0	1	1	0	0	1	0	0	0
30	30	0	1	1	2	5	3	0	1	1	1	1	0	1	2	1	2	0	1	1	0	1	1	2	0
21	37	0	0	0	2	4	3	0	1	1	0	1	0	0	1	0	2	3	2	0	0	2	1	3	1
26	30	0	0	0	2	4	0	1	1	1	0	1	0	0	2	2	3	0	0	2	3	0	3	2	1
29	27	1	1	2	0	3	3	1	1	0	0	1	1	1	0	2	1	2	1	2	1	0	2	0	1
27	35	2	3	5	0	3	0	1	1	0	0	1	1	1	2	1	2	2	1	3	1	0	1	0	1
39	35	2	2	4	0	3	3	1	1	0	1	0	0	1	2	3	2	3	0	0	1	1	2	1	1
29	32	1	1	2	0	3	1	1	1	0	1	1	0	0	2	1	2	2	0	0	0	2	1	0	0
29	37	2	2	4	0	3	3	0	1	1	1	1	0	1	2	0	3	0	1	0	0	3	1	0	0
30	29	1	1	2	0	3	2	0	0	0	0	1	0	1	1	3	1	3	3	2	0	1	1	0	1
35	30	2	2	4	0	0	0	0	1	1	0	1	0	1	2	3	2	0	3	1	3	2	1	2	1
22	39	1	0	1	0	4	3	0	1	1	0	0	0	1	0	3	0	0	2	1	2	0	0	2	1
27	37	1	1	2	0	4	0	1	1	0	0	1	0	0	2	2	1	3	3	2	3	1	0	1	1
26	27	1	0	1	2	4	4	0	1	0	1	0	0	1	2	2	3	0	2	2	0	3	0	1	1
24	34	0	1	1	0	4	2	0	1	0	0	0	0	1	1	1	2	0	0	1	3	2	1	0	1
38	29	2	1	3	0	0	0	0	1	1	0	0	0	0	2	2	3	0	0	2	1	3	0	0	1
27	32	4	0	4	0	4	0	1	1	1	0	0	0	1	0	0	1	1	1	3	1	1	3	1	1
34	26	2	4	6	0	3	4	0	1	0	1	0	0	0	2	2	1	2	0	0	0	0	0	0	0
19	32	0	0	0	2	4	1	0	1	0	0	0	0	1	1	2	0	3	3	1	3	3	3	1	1
24	27	1	0	1	0	1	3	0	1	1	1	1	1	1	2	2	3	3	3	2	3	0	3	0	1
31	29	1	2	3	0	3	1	0	1	0	1	0	0	0	2	1	2	1	0	1	1	1	3	0	1
27	30	0	2	2	0	4	3	0	1	0	0	1	0	0	2	0	1	1	3	2	1	2	0	0	1
20	27	3	0	3	0	1	2	0	1	0	1	0	0	1	2	3	0	2	2	2	0	1	2	2	1
37	26	1	2	3	0	4	0	1	1	0	0	1	0	1	2	2	3	1	1	3	0	1	0	2	1
25	32	0	1	1	0	0	0	0	1	1	0	0	1	1	1	2	0	3	1	2	0	3	3	0	1
24	31	2	0	2	0	4	3	0	1	1	0	1	0	0	1	1	0	0	2	0	2	0	2	0	0
26	29	3	1	4	0	0	1	1	1	1	0	0	1	1	2	2	0	0	0	3	2	1	3	1	1
24	26	2	0	2	0	3	3	1	1	1	0	1	1	1	0	2	3	1	0	1	3	0	3	1	1
29	28	1	0	1	2	0	1	0	1	0	0	1	0	0	1	0	3	1	3	3	3	1	2	3	1
21	26	0	1	1	2	1	5	0	1	1	1	1	1	1	0	1	2	2	0	1	1	1	0	2	1
21	30	1	0	1	2	3	4	1	1	0	0	1	0	0	2	3	1	3	2	1	2	2	0	0	1
24	29	0	0	0	2	4	3	0	1	0	1	0	0	1	2	0	3	3	2	2	3	2	2	2	1
26	38	0	1	1	0	0	0	0	1	0	0	1	0	1	2	0	1	1	0	1	0	1	0	1	0
29	30	2	2	4	0	5	1	1	1	0	1	1	1	0	2	1	3	3	0	1	1	0	0	1	1
24	29	0	1	1	0	2	0	0	1	0	0	0	0	1	0	0	0	2	0	0	2	1	3	3	1
31	26	0	2	2	0	4	3	0	1	0	1	0	1	1	2	2	0	3	2	0	0	3	3	1	1
23	26	1	0	1	2	4	4	1	1	0	0	0	1	1	2	2	3	2	3	1	1	0	2	1	1
19	28	0	0	0	2	2	1	0	1	0	0	1	1	0	1	0	1	1	2	1	2	0	1	1	0
36	36	2	0	2	0	4	4	0	1	0	1	0	0	0	2	1	2	0	2	0	0	3	2	1	1
28	38	1	1	2	0	2	0	0	1	0	1	0	0	1	2	2	0	3	2	2	3	3	0	1	1
20	26	1	0	1	0	0	1	1	1	0	0	1	1	1	1	2	3	0	1	0	0	3	0	1	1
25	38	3	0	3	0	3	4	0	1	0	0	0	0	0	2	2	0	2	0	2	2	1	3	2	1
26	34	2	2	4	0	3	1	1	1	0	0	0	0	1	1	2	1	2	0	1	2	3	2	1	1
30	36	0	0	0	2	0	0	0	1	0	0	0	0	0	2	2	0	1	0	0	2	1	0	3	0
29	27	1	0	1	2	1	0	0	1	0	1	0	0	1	2	1	0	0	0	2	1	0	0	3	0
26	33	0	1	1	0	3	3	0	1	0	1	1	0	0	2	3	1	3	2	3	0	0	1	0	1
20	26	0	0	0	2	5	3	1	1	0	1	0	1	0	1	3	2	0	1	0	3	2	3	3	1
29	26	1	0	1	0	1	3	0	1	0	1	1	0	0	2	2	1	0	2	1	0	2	0	3	1
30	29	1	2	3	0	4	3	0	1	0	1	0	0	0	2	3	0	1	0	1	0	1	1	0	0
26	28	1	0	1	2	1	1	0	1	0	0	0	0	1	2	1	1	0	0	1	0	1	3	1	0
27	35	1	1	2	0	2	0	0	1	0	0	0	0	1	2	1	0	2	3	3	2	3	2	0	1
29	27	1	1	2	0	5	5	0	1	0	1	0	0	0	1	1	2	2	2	1	0	3	1	3	1
20	28	0	0	0	2	3	4	0	1	1	0	1	0	1	1	1	3	0	2	0	1	2	1	2	1
29	29	0	1	1	2	4	3	0	0	0	1	0	0	0	2	3	0	1	2	0	1	0	0	0	0
30	30	2	1	3	0	1	2	0	1	0	1	1	1	1	2	3	0	1	0	2	0	2	3	2	1
34	37	1	2	3	0	2	4	0	1	1	0	1	1	0	2	3	0	3	0	1	1	1	0	1	1
26	28	2	0	2	0	2	0	0	1	0	0	0	0	1	1	0	0	0	0	0	3	2	1	0	0
29	27	3	0	3	0	2	0	0	0	0	0	0	1	1	1	0	2	1	1	1	0	2	2	1	1
21	26	0	0	0	2	5	5	0	1	0	1	1	0	1	0	0	0	1	1	2	1	0	1	0	0
31	34	2	2	4	0	1	3	0	1	0	1	1	1	1	0	2	2	2	2	0	0	1	2	2	1
21	26	0	1	1	0	3	4	1	1	1	1	1	0	0	2	1	0	0	3	0	1	2	2	0	0
28	30	0	1	1	2	1	4	1	1	1	0	1	1	1	2	1	3	0	0	2	1	0	0	0	0
34	28	0	0	0	2	1	3	0	0	0	0	1	1	1	0	1	0	3	0	0	1	3	3	2	1
26	28	0	0	0	0	4	3	1	1	0	1	1	0	0	2	1	1	0	1	2	2	2	1	0	1
32	39	2	1	3	0	0	0	0	1	1	0	0	0	1	2	1	2	2	2	3	3	2	0	0	1
28	37	1	1	2	0	1	3	0	1	0	0	0	0	0	2	2	0	0	1	0	1	3	0	2	0
30	29	0	4	4	0	0	3	0	1	1	0	0	1	0	2	3	3	0	0	2	1	3	0	0	1
18	26	0	2	2	0	3	3	1	1	1	1	0	0	1	0	2	0	1	2	3	2	1	1	3	1
32	30	3	2	5	0	2	0	0	1	0	0	1	0	0	2	2	0	3	0	2	2	1	3	0	1
19	36	0	0	0	2	3	2	0	1	0	1	0	0	1	2	0	2	3	2	3	0	1	2	0	1
37	27	0	1	1	2	1	3	1	1	0	1	0	1	1	2	2	2	0	0	0	0	3	3	2	1
37	27	0	1	1	0	3	2	0	1	0	0	1	0	1	2	0	1	2	3	1	2	3	2	0	1
26	27	0	1	1	0	2	0	0	1	0	0	1	1	0	0	2	0	3	3	0	2	1	3	1	1
24	32	0	1	1	0	5	2	1	1	0	1	0	0	1	2	3	1	2	0	2	0	0	0	1	0
32	26	1	2	3	0	2	5	0	1	1	1	1	0	0	2	2	3	2	3	1	1	0	2	3	1
30	38	2	1	3	0	4	2	1	1	1	0	0	1	0	2	0	0	0	0	0	1	2	2	0	0
23	28	0	0	0	2	4	1	0	1	0	0	1	1	1	2	0	0	0	1	3	2	0	0	0	0
25	28	1	1	2	0	4	2	0	1	1	0	0	0	1	2	0	2	0	1	0	2	3	2	0	1
35	28	0	4	4	0	1	1	1	1	1	1	1	1	1	0	2	1	2	3	2	1	0	0	1	1
29	33	2	0	2	0	2	1	1	1	0	1	1	1	1	0	3	2	1	0	0	2	1	1	0	1
22	26	1	0	1	2	5	3	0	1	0	1	1	0	1	1	0	3	0	1	0	1	1	0	3	0
30	26	2	0	2	0	2	0	0	1	1	0	0	1	1	2	1	3	1	0	3	0	1	0	3	1
26	32	3	2	5	0	4	4	0	1	1	0	0	0	1	2	1	2	0	0	3	3	2	3	3	1
26	28	2	1	3	0	1	1	0	1	1	1	1	1	0	0	0	3	3	1	1	0	3	1	0	1
33	36	4	0	4	0	4	4	0	1	0	1	1	0	1	2	0	0	1	1	0	2	0	1	2	0
26	33	2	0	2	0	2	3	0	1	0	1	1	1	0	2	1	0	2	2	2	0	2	1	3	1
23	30	1	0	1	0	4	3	0	1	0	1	1	0	0	2	1	0	2	3	1	1	1	2	3	1
31	37	5	1	6	0	3	3	0	1	0	1	0	0	0	2	2	0	0	2	2	0	3	2	0	1
35	35	0	4	4	0	1	0	1	1	0	0	1	1	0	2	2	1	1	1	1	0	2	0	1	0
18	28	0	0	0	2	3	0	0	1	0	1	1	0	0	2	2	1	3	0	3	1	3	0	2	1
30	33	2	0	2	0	0	0	0	1	0	1	1	1	0	2	1	0	2	0	0	1	1	2	1	0
29	31	0	2	2	0	4	4	0	1	1	0	0	0	1	0	0	3	1	1	0	1	0	1	3	1
27	26	3	0	3	0	1	2	0	1	1	0	0	0	0	2	0	2	2	0	3	3	3	0	0	1
30	32	1	1	2	0	1	1	1	1	0	1	1	0	1	1	2	0	1	1	1	1	1	3	1	1
39	28	2	2	4	0	3	4	0	1	0	1	0	1	0	1	0	0	2	2	2	0	1	2	0	0
24	26	0	1	1	2	3	3	0	1	0	0	1	0	0	2	1	0	1	0	0	2	0	3	3	1
26	26	2	0	2	0	0	4	0	1	0	1	0	0	1	2	2	2	0	0	0	2	2	3	2	1
26	35	1	2	3	0	4	2	0	1	0	0	1	0	1	2	1	1	2	0	2	0	0	1	0	0
20	27	3	1	4	0	3	2	1	1	1	0	0	0	0	2	1	0	0	0	2	1	0	0	0	0
35	37	3	0	3	0	3	3	0	1	0	1	0	1	0	2	1	2	0	0	0	0	2	3	2	1
23	26	0	1	1	2	1	3	0	1	0	0	1	0	0	2	3	0	1	3	3	1	0	2	0	1
28	28	0	3	3	0	4	3	0	1	0	0	1	0	0	2	1	0	1	1	3	3	3	0	3	1
26	29	0	1	1	0	3	1	0	1	1	1	1	0	0	1	0	1	3	0	2	1	0	1	0	0
30	37	2	1	3	0	5	2	1	1	0	1	1	1	0	2	2	1	0	3	3	1	1	0	0	1
30	34	1	1	2	0	0	5	0	1	0	1	1	0	1	1	3	1	2	0	1	1	0	3	2	1
26	28	1	2	3	0	1	3	0	1	1	0	0	0	0	2	3	2	0	0	0	0	2	3	3	1
19	31	0	0	0	2	1	3	0	1	0	1	1	1	1	2	1	1	0	1	1	0	0	0	2	0
28	26	1	2	3	0	0	4	0	1	0	0	1	0	1	1	1	3	2	2	0	2	0	0	0	1
29	29	3	0	3	0	2	3	0	1	0	1	1	0	1	2	2	2	2	2	1	1	1	1	0	1
23	29	1	1	2	0	4	3	0	1	1	1	0	0	1	2	3	0	0	3	3	1	0	0	0	1
28	26	3	0	3	0	2	0	0	1	0	0	0	0	0	2	1	2	3	1	1	3	0	0	1	1
21	34	0	1	1	2	3	1	1	1	1	0	0	0	0	2	2	0	3	2	3	3	0	0	0	1
28	26	1	2	3	0	1	3	0	1	1	0	0	0	0	2	1	2	2	0	2	0	2	0	2	1
34	39	1	2	3	0	2	2	0	1	1	0	1	1	1	2	0	1	1	0	2	3	0	1	0	0
33	27	3	2	5	0	1	0	1	1	0	1	1	1	1	2	2	2	0	1	1	2	2	0	0	1
21	26	0	0	0	2	3	1	0	1	0	1	0	0	1	1	3	0	2	2	1	2	2	0	0	1
28	26	1	3	4	0	2	3	0	1	0	1	0	0	1	2	3	3	2	2	1	0	1	0	0	1
23	32	4	0	4	0	1	0	1	1	0	0	1	0	0	1	2	1	2	3	3	2	3	2	3	1
24	31	3	0	3	0	3	4	0	1	1	0	1	0	1	2	1	0	1	0	0	0	2	1	3	0
26	32	0	2	2	0	0	0	1	1	0	1	0	1	1	2	0	0	0	0	3	0	2	1	0	0
21	29	0	0	0	2	1	0	0	1	1	0	0	0	0	2	3	2	3	2	3	3	2	3	0	1
35	28	1	2	3	0	3	1	0	1	1	0	1	1	0	1	1	3	3	3	2	3	0	0	3	1
37	27	0	1	1	2	1	3	1	1	0	1	0	1	1	2	2	2	0	0	0	0	3	3	2	1
25	26	0	0	0	2	0	0	0	1	1	1	0	1	1	2	0	1	2	2	2	0	1	3	1	1
27	35	0	1	1	2	1	4	0	1	0	0	0	0	0	2	2	1	0	2	0	0	0	1	1	0
20	35	0	0	0	2	3	3	0	1	1	0	1	0	0	2	2	0	1	1	2	0	2	1	2	1
23	27	1	1	2	0	4	0	0	1	1	1	0	1	0	0	0	0	1	1	1	1	3	1	0	0
29	26	1	1	2	0	5	1	0	1	0	0	1	1	1	2	2	3	2	0	0	1	3	0	1	1
26	32	0	1	1	0	3	0	0	1	0	0	1	0	0	2	3	1	0	0	0	1	0	3	3	1
40	36	3	2	5	0	3	1	0	1	0	1	0	0	0	2	0	2	2	0	3	1	0	0	3	1
36	38	1	0	1	0	3	5	1	1	0	0	1	1	0	0	1	3	1	0	1	3	3	0	0	1
27	36	1	2	3	0	4	1	0	1	1	0	1	0	1	2	1	2	0	0	1	3	2	1	0	1
29	26	1	1	2	0	3	0	0	1	1	0	0	0	0	2	3	2	2	0	2	0	2	0	3	1
34	28	3	1	4	0	4	4	1	1	0	0	0	1	1	0	1	0	0	0	0	1	0	0	0	0
30	29	3	0	3	0	4	1	0	1	1	0	1	1	0	0	1	1	1	0	2	2	0	0	3	1
30	29	0	0	0	2	5	1	1	1	0	1	1	0	0	2	2	3	2	2	0	1	2	1	0	1
24	31	0	1	1	2	0	0	0	1	1	0	1	0	0	2	0	2	0	0	1	1	2	2	0	0
21	32	1	0	1	0	3	1	0	1	1	1	0	1	0	0	0	3	2	1	1	1	1	0	1	1
21	29	0	1	1	2	2	0	0	1	0	0	1	0	0	2	1	0	1	1	1	1	1	3	3	1
26	31	1	0	1	2	1	4	1	1	1	0	0	1	0	2	0	1	1	0	0	0	0	0	0	0
23	28	2	0	2	0	3	4	0	1	0	1	0	0	0	1	3	2	0	0	0	0	2	3	0	1
28	28	1	2	3	0	1	4	0	1	1	1	0	0	0	2	1	2	1	0	3	0	1	3	2	1
32	26	1	2	3	0	3	4	0	1	0	0	1	0	0	2	2	3	1	2	3	0	0	3	0	1
36	36	0	2	2	0	2	0	0	1	0	1	1	0	0	2	3	0	0	0	2	0	3	0	1	0
20	38	0	1	1	0	1	0	0	1	0	0	1	0	1	0	1	1	3	3	2	1	0	0	2	1
28	37	6	0	6	0	1	3	0	1	0	1	0	0	0	2	1	0	3	2	2	3	0	0	0	1
23	29	1	1	2	0	4	3	1	1	0	1	1	0	1	1	1	2	3	0	3	0	2	3	1	1
26	26	1	0	1	0	3	1	1	1	1	0	1	0	0	0	1	1	2	1	0	1	0	2	1	0
32	37	1	1	2	0	1	0	0	1	0	0	0	1	1	2	1	3	1	3	1	0	3	0	1	1
25	36	1	1	2	0	2	3	0	1	0	0	0	0	0	0	0	2	2	0	0	3	1	1	1	1
25	26	1	3	4	0	0	1	0	1	1	0	1	0	1	0	3	2	2	2	2	0	1	1	3	1
26	35	0	2	2	0	5	1	1	1	1	1	0	0	0	2	0	3	3	0	1	0	1	0	0	0
34	29	2	4	6	0	3	2	0	1	0	0	1	0	1	2	1	0	1	2	0	0	2	3	2	1
35	28	3	0	3	0	4	3	0	1	1	0	1	0	0	2	1	2	0	0	2	1	2	1	3	1
29	35	1	4	5	0	2	0	1	1	0	0	1	0	1	1	1	2	0	1	2	0	3	0	1	1
28	30	2	0	2	0	5	2	0	1	0	0	1	0	0	2	1	3	3	2	2	1	1	2	0	1
34	27	1	2	3	0	3	1	0	1	1	0	1	0	1	0	2	2	3	1	0	3	0	2	2	1
24	35	3	1	4	0	0	1	0	1	0	1	1	0	0	2	2	2	3	2	0	0	1	2	3	1
28	30	0	2	2	0	0	3	0	1	0	1	0	1	0	1	1	3	2	0	3	1	0	3	2	1
28	31	2	0	2	0	0	5	0	1	0	1	1	0	1	2	2	0	1	2	2	2	0	1	0	1
30	34	0	2	2	0	4	3	0	1	0	1	1	0	1	1	3	1	1	1	2	0	0	1	3	1
20	36	0	1	1	2	3	0	0	1	0	0	1	1	1	2	3	0	0	2	2	0	0	3	0	1
35	28	2	0	2	0	2	0	0	1	0	1	1	0	1	1	2	3	0	3	0	0	1	1	1	1
34	34	3	3	6	0	3	1	0	1	1	1	1	0	1	2	1	0	1	1	1	0	0	1	0	0
19	39	0	0	0	2	3	1	1	1	0	0	1	0	1	2	3	2	1	0	2	1	0	0	0	0
36	33	2	2	4	0	3	3	0	1	0	1	0	0	1	2	1	1	1	0	1	1	1	2	3	1
34	30	3	1	4	0	3	3	1	1	0	1	0	0	0	2	2	1	0	0	2	1	1	0	0	0
30	27	0	5	5	0	0	3	0	1	0	1	0	1	1	1	3	3	0	2	1	0	1	1	3	1
27	29	1	0	1	2	0	3	0	1	0	1	0	0	1	2	2	2	2	2	0	0	2	1	3	1
27	35	0	2	2	0	1	0	1	1	0	1	1	1	0	1	0	2	1	1	1	2	0	2	1	1
31	32	3	1	4	0	1	1	0	1	1	0	0	0	1	2	2	2	0	0	0	0	3	2	0	0
23	26	0	1	1	0	3	0	1	1	1	1	1	0	1	2	0	2	0	1	0	0	2	2	1	0
20	28	0	2	2	0	0	0	0	1	1	1	1	0	1	0	0	2	2	1	3	2	1	0	1	1
28	39	3	0	3	0	5	0	0	1	0	0	0	1	1	2	1	2	2	0	1	1	0	2	1	1
23	36	0	2	2	0	4	1	0	1	1	1	0	0	1	0	3	1	1	2	1	0	0	1	1	1
28	28	2	1	3	0	0	3	0	1	0	1	0	0	0	0	0	1	1	1	0	0	1	2	1	0
25	28	2	0	2	0	4	4	1	1	1	1	1	1	1	2	0	1	0	0	1	2	3	0	2	0
40	37	4	2	6	0	3	5	1	1	1	1	1	1	0	2	3	0	2	1	3	0	0	3	2	1
24	29	1	1	2	2	2	4	0	1	1	0	1	1	0	1	0	1	3	3	0	1	0	3	0	1
23	26	0	0	0	2	5	1	1	1	0	1	0	0	0	1	1	2	1	1	2	3	0	1	3	1
37	35	1	2	3	0	2	4	0	1	0	0	1	0	1	2	1	0	1	1	2	0	3	0	0	0
19	28	0	0	0	2	3	4	1	1	0	1	1	0	1	1	0	0	1	1	2	1	0	3	0	0
31	28	2	1	3	0	4	3	1	1	1	0	1	1	0	2	0	0	3	2	1	1	3	1	3	1
25	37	1	2	3	0	1	3	0	1	1	0	0	0	0	2	2	2	2	0	3	1	0	3	0	1
25	26	0	0	0	2	4	3	0	1	1	0	1	1	1	2	0	2	3	0	3	0	0	1	0	0
27	27	1	1	2	0	1	1	1	1	0	0	1	1	0	1	2	2	2	0	1	2	1	0	1	1
30	30	1	1	2	0	2	3	0	1	1	0	0	1	0	2	0	1	1	1	0	0	0	1	3	0
33	30	0	3	3	0	4	1	0	1	1	0	1	1	0	2	1	3	0	2	0	2	0	2	1	1
28	31	0	2	2	0	1	4	1	1	0	0	1	0	0	0	3	1	0	0	1	2	2	0	0	0
30	28	1	2	3	0	3	3	0	1	1	0	1	0	1	2	1	2	2	0	3	1	0	0	0	0
29	38	2	0	2	0	2	1	0	1	1	1	0	0	0	1	1	2	1	0	2	1	2	3	0	1
35	37	2	2	4	0	3	3	1	1	0	0	0	0	1	2	1	0	0	0	0	3	1	1	2	0
25	26	2	0	2	0	3	0	0	1	0	1	1	1	1	1	3	1	0	0	1	0	0	1	3	0
25	35	1	0	1	0	5	3	1	1	1	0	1	0	1	1	1	3	1	1	3	0	1	1	0	1
28	29	3	0	3	0	3	2	0	1	0	1	0	0	1	2	0	1	3	1	3	2	0	3	0	1
25	27	0	1	1	0	4	3	0	1	0	0	0	0	0	1	1	1	3	0	2	2	0	0	2	1
28	32	2	2	4	0	2	0	0	1	1	0	0	1	1	1	0	2	2	0	3	1	0	0	3	1
22	27	0	0	0	2	4	5	1	1	0	1	0	0	1	2	1	3	2	2	0	3	3	2	0	1
25	28	0	1	1	0	2	0	0	1	1	1	1	0	0	2	2	0	0	3	3	3	0	0	0	1
35	32	0	3	3	0	4	3	1	1	1	0	1	1	1	1	3	3	1	0	0	1	1	2	2	1
32	30	0	0	0	2	4	3	0	1	0	1	0	0	1	1	1	3	3	2	0	3	3	0	1	1
35	28	2	0	2	0	3	3	0	1	0	1	0	0	1	2	1	3	1	3	0	1	0	3	3	1
28	34	2	0	2	2	3	1	1	1	0	1	0	0	0	2	2	0	2	2	2	3	3	1	3	1
39	35	0	2	2	0	3	3	0	1	1	0	0	0	1	2	1	2	2	0	2	0	2	0	0	0
26	29	0	2	2	0	0	4	0	1	1	0	1	1	0	1	0	2	2	0	0	0	0	3	1	0
37	30	2	3	5	0	1	0	0	0	0	0	1	1	0	2	1	2	0	3	1	0	2	0	1	1
21	37	0	2	2	0	1	1	0	1	1	0	0	0	1	2	2	2	0	0	1	0	0	2	1	0
24	32	0	0	0	2	1	3	0	1	0	0	1	1	0	2	2	0	2	0	3	0	3	1	2	1
21	33	1	0	1	0	3	4	0	1	0	0	1	0	0	2	1	3	0	0	2	1	1	3	1	1
20	34	3	2	5	0	1	2	0	1	0	1	0	0	0	2	0	3	0	0	2	1	2	3	3	1
25	26	1	1	2	0	0	4	0	1	1	0	0	0	1	2	1	3	1	2	2	0	1	2	0	1
36	36	3	0	3	0	1	5	1	1	0	0	1	1	0	1	3	1	2	0	1	1	0	1	0	0
21	37	0	0	0	2	1	0	0	1	0	0	1	0	0	0	3	1	1	1	1	1	0	0	1	0
30	27	1	0	1	2	3	3	0	1	1	0	0	0	0	2	2	2	0	0	0	0	2	3	2	1
38	29	4	0	4	0	0	2	0	1	1	0	1	0	1	2	1	3	0	2	0	1	1	3	0	1
34	29	2	0	2	0	3	0	0	1	1	0	0	1	1	2	0	2	2	0	3	1	0	0	0	0
34	28	0	0	0	2	3	3	0	1	1	0	0	1	1	0	2	2	2	0	2	3	2	3	2	1
21	37	1	0	1	0	4	4	0	1	0	1	1	1	1	2	0	0	0	1	1	1	0	0	0	0
27	32	0	2	2	0	3	1	0	1	0	0	1	0	0	2	0	1	1	1	0	0	3	1	0	0
20	26	0	0	0	2	3	0	0	1	1	0	0	0	0	2	1	0	2	0	1	1	0	3	1	0
25	37	2	0	2	0	0	5	0	1	1	1	1	1	1	2	2	2	2	3	1	1	1	0	0	1
33	32	1	0	1	0	5	5	1	1	0	1	0	0	0	1	1	0	2	2	0	0	0	1	0	0
22	39	0	0	0	2	4	3	0	1	0	0	1	0	1	1	1	2	1	2	1	1	1	2	2	1
29	28	0	1	1	2	3	3	0	1	0	1	0	0	1	2	3	2	3	2	0	0	2	1	0	1
25	38	0	1	1	2	0	0	0	1	0	0	0	0	0	2	1	1	0	3	1	2	0	0	1	0
38	31	0	0	0	2	1	3	0	1	1	0	0	1	0	2	3	3	2	0	3	1	3	1	3	1
28	30	4	0	4	0	4	3	0	1	0	1	1	1	1	0	1	3	1	3	0	1	0	1	1	1
27	29	1	2	3	0	2	0	1	1	0	1	0	0	1	2	1	2	2	1	2	0	1	0	1	1
21	28	0	0	0	2	3	4	1	1	0	0	1	1	1	2	1	1	2	1	0	0	2	1	0	0
32	35	2	2	4	0	4	3	0	1	0	1	0	0	0	2	3	2	0	0	3	2	2	0	0	1
40	29	3	0	3	0	2	2	0	1	0	1	1	0	0	2	1	0	3	0	2	1	3	0	1	1
28	38	1	1	2	0	3	4	0	1	1	1	1	0	1	2	1	0	0	2	2	0	2	0	0	0
18	32	0	0	0	2	3	4	0	1	0	0	0	0	1	2	3	2	2	1	3	3	3	0	0	1
30	36	0	4	4	0	3	3	1	1	0	1	1	0	0	2	1	0	0	2	3	3	0	2	1	1
35	36	1	2	3	0	0	0	1	1	1	0	0	1	0	2	1	0	0	0	0	3	0	3	3	1
37	26	2	0	2	0	5	5	0	1	1	0	0	0	0	2	1	0	2	2	3	0	0	0	0	0
20	35	3	0	3	0	1	2	0	1	0	0	1	0	1	2	2	0	2	1	3	1	2	2	1	1
29	34	2	1	3	0	4	4	0	1	0	1	0	0	1	2	0	2	0	2	2	2	0	0	2	1
33	27	2	2	4	0	3	4	0	1	0	1	1	1	1	0	1	0	1	0	1	0	0	1	0	0
28	36	0	2	2	0	0	3	0	0	1	0	1	1	1	2	0	0	1	1	0	0	0	2	0	0
28	27	0	0	0	2	2	0	0	1	1	0	0	0	0	1	0	2	1	1	3	0	1	0	1	0
26	28	1	2	3	0	4	4	0	1	0	1	1	0	0	1	0	0	0	0	0	0	1	1	1	0
28	38	0	1	1	2	1	3	1	1	0	1	1	0	1	2	1	2	1	0	1	0	1	0	1	0
19	26	0	0	0	2	4	4	1	1	0	1	1	1	0	2	2	0	0	2	0	0	0	2	0	0
30	28	0	2	2	0	5	5	0	1	1	0	0	0	0	0	2	1	1	2	1	0	0	2	0	0
27	35	0	2	2	0	1	0	0	1	1	1	0	0	1	0	0	0	3	2	0	1	2	1	0	0
28	35	1	0	1	2	0	0	0	1	0	1	0	0	0	2	1	2	0	0	3	0	0	1	3	1
25	28	0	2	2	0	0	0	0	1	0	0	1	1	1	2	0	3	0	2	0	0	3	0	0	0
29	33	0	0	0	2	1	3	0	1	0	1	1	0	0	2	3	2	2	0	0	1	1	2	0	1
33	32	0	6	6	0	4	3	0	1	0	1	0	0	1	0	3	1	1	0	0	1	0	0	0	0
32	28	1	0	1	2	3	1	0	1	0	1	0	0	0	2	0	2	0	0	0	3	2	3	3	1
28	30	0	3	3	0	5	5	0	1	0	1	1	0	0	2	3	0	0	1	0	2	0	0	0	0
20	34	1	0	1	2	1	2	0	1	0	0	1	0	0	2	3	0	0	0	1	2	0	0	3	0
26	26	0	3	3	0	0	3	0	1	1	1	1	0	1	0	3	0	3	0	1	1	1	1	1	1
38	38	1	0	1	0	2	0	0	1	1	1	0	1	1	2	3	3	0	1	2	1	0	2	1	1
29	29	1	1	2	0	5	5	0	1	0	0	1	0	0	2	0	1	1	2	0	3	2	1	0	1
29	30	2	2	4	0	5	5	1	1	1	1	1	0	1	2	0	0	1	1	2	0	3	0	2	0
23	28	0	1	1	2	4	0	0	1	1	0	1	0	1	2	1	2	2	2	1	3	3	1	0	1
28	31	2	0	2	0	4	3	0	1	0	0	1	0	1	1	2	1	2	0	0	0	1	1	1	0
25	34	0	1	1	0	2	0	1	1	1	1	0	1	1	2	3	1	1	1	0	1	2	0	0	0
28	31	1	2	3	0	4	1	1	1	0	1	0	1	0	2	1	2	0	0	0	3	0	3	3	1
34	38	1	4	5	0	0	1	0	1	1	0	1	0	0	2	0	0	0	1	0	1	0	1	0	0
23	29	0	0	0	2	1	1	0	1	1	1	1	1	1	2	0	3	0	1	0	1	1	0	0	0
29	28	0	1	1	0	3	5	1	1	0	1	1	0	1	2	0	2	2	0	0	0	0	0	0	0
20	32	1	0	1	1	5	1	0	1	0	0	1	1	1	2	2	0	3	2	1	2	0	2	0	1
34	30	1	1	2	0	2	2	0	1	0	1	1	0	0	2	3	1	0	0	0	1	1	1	1	0
23	26	0	0	0	2	3	1	1	1	0	0	0	0	0	0	3	1	3	1	1	2	3	0	1	1
30	32	1	1	2	0	1	2	0	1	0	0	1	0	0	1	2	0	3	1	1	1	0	3	3	1
25	39	1	0	1	0	5	5	0	1	0	1	1	0	0	1	1	1	2	2	3	1	0	2	2	1
23	33	0	1	1	0	3	1	0	1	1	1	0	1	0	1	1	1	2	2	1	0	1	3	1	1
30	28	1	2	3	0	1	1	0	1	0	0	1	0	0	1	0	3	0	1	1	1	2	3	0	1
29	29	1	3	4	0	3	0	0	1	0	1	0	1	1	1	3	2	3	2	0	0	2	1	2	1
28	32	1	1	2	0	2	2	0	1	0	1	0	0	1	2	1	1	2	0	0	0	2	2	0	0
27	27	0	2	2	0	2	4	0	1	1	0	1	1	1	1	1	0	2	1	0	0	0	2	0	0
22	33	3	0	3	0	1	2	0	1	0	1	1	0	0	2	3	3	0	0	2	1	3	0	2	1
37	30	3	1	4	0	0	3	0	1	0	1	1	1	1	1	2	0	2	2	0	0	1	1	0	0
28	26	0	2	2	0	1	1	1	1	0	0	1	1	0	2	0	2	1	0	1	0	1	0	1	0
26	29	2	2	4	0	0	2	0	1	1	0	1	0	0	0	3	0	1	1	3	3	3	0	3	1
23	30	0	0	0	2	3	2	0	1	0	0	0	1	1	1	1	0	0	1	0	1	1	0	1	0
27	29	3	2	5	0	4	3	1	1	0	1	1	0	0	2	1	2	3	2	1	0	2	1	1	1
31	33	2	2	4	0	4	1	1	1	1	1	0	1	1	1	3	1	0	3	1	0	3	3	1	1
22	36	0	0	0	2	3	3	0	1	0	1	1	0	0	2	3	0	1	1	1	0	2	0	0	0
34	30	1	3	4	0	3	3	1	1	0	0	1	1	0	2	2	0	0	1	2	1	1	1	2	1
27	35	1	0	1	2	1	0	1	1	1	0	0	0	0	2	2	2	0	0	3	3	2	3	3	1
22	31	0	0	0	2	2	2	0	1	0	0	0	1	0	2	1	2	1	3	0	3	0	3	0	1
24	27	0	0	0	2	3	4	0	1	0	0	1	0	1	2	2	0	3	2	3	1	3	1	3	1
25	31	0	0	0	2	3	2	0	1	0	1	1	0	1	2	1	2	0	0	0	0	0	3	3	0
28	31	2	1	3	0	3	0	0	1	0	0	0	0	0	0	1	3	1	1	2	1	3	1	0	1
31	30	0	4	4	0	0	0	0	1	0	0	0	1	1	1	0	1	0	1	1	2	0	1	1	0
25	30	1	2	3	0	2	1	0	1	0	0	1	0	1	1	1	1	2	0	0	2	0	1	0	0
36	34	3	1	4	0	3	3	0	1	0	1	0	0	1	2	0	0	0	0	2	3	3	0	1	0
27	36	3	0	3	0	3	0	0	1	0	0	1	1	0	1	1	1	0	1	1	1	1	3	0	0
24	26	1	0	1	2	3	0	1	1	1	1	0	0	0	2	2	2	1	0	0	2	2	0	3	1
40	36	0	6	6	0	0	1	1	1	0	1	1	0	0	2	3	1	0	2	3	1	3	3	2	1
34	27	2	1	3	0	5	3	1	1	0	0	1	1	0	2	3	2	0	3	3	1	3	2	2	1
28	29	0	3	3	0	1	4	0	1	1	0	0	0	0	2	2	0	2	3	2	3	2	1	0	1
18	27	0	0	0	2	3	0	0	1	1	1	1	0	0	1	1	3	2	3	2	2	3	1	1	1
36	32	1	2	3	0	2	4	0	1	0	0	1	1	0	2	0	3	2	0	0	2	0	2	0	0
24	36	0	0	0	2	3	1	0	1	0	1	0	1	1	2	2	1	3	2	0	3	0	2	2	1
19	36	0	0	0	2	0	2	0	1	0	1	0	0	1	0	3	0	1	2	3	0	0	1	1	1
28	26	3	0	3	0	1	1	0	1	0	1	0	1	0	1	3	2	2	1	2	1	0	0	3	1
35	28	2	1	3	0	2	2	0	1	1	0	0	1	0	2	3	3	2	0	2	1	3	0	2	1
18	30	0	0	0	2	3	4	0	1	1	0	0	0	1	2	2	1	1	0	1	1	3	0	0	0
39	29	3	1	4	0	4	3	0	1	0	0	1	0	1	2	3	2	0	2	1	1	2	1	0	1
22	28	1	0	1	2	2	5	0	1	0	0	0	1	0	1	0	1	0	0	1	3	2	0	3	1
29	36	2	2	4	0	1	2	0	1	0	0	0	1	0	2	3	1	1	2	0	0	0	1	1	0
28	29	1	1	2	0	4	4	0	0	1	0	1	1	0	2	0	3	2	1	2	1	1	0	0	1
21	31	0	1	1	0	4	3	1	1	0	0	1	0	0	2	1	1	1	0	1	1	0	2	2	0
34	38	0	3	3	0	1	0	0	1	0	1	0	0	0	2	1	0	0	1	1	0	0	0	0	0
24	32	0	1	1	0	2	2	0	1	0	0	1	1	1	2	2	0	0	1	2	0	0	0	0	0
31	32	3	0	3	0	4	3	0	1	1	0	1	0	0	1	0	2	0	0	0	1	3	1	3	1
40	27	3	0	3	0	5	3	0	1	1	0	1	1	1	1	0	1	1	1	2	0	1	0	2	0
29	29	3	0	3	0	1	3	0	1	0	0	0	0	0	0	2	0	2	1	0	1	1	0	2	0
24	27	2	0	2	0	4	3	0	1	1	0	1	0	1	2	0	1	1	3	0	1	0	0	0	0
35	28	0	4	4	0	3	5	0	1	0	1	1	0	1	1	0	2	2	1	0	0	0	2	0	0
21	28	0	1	1	2	3	2	1	1	0	0	1	1	0	2	1	2	0	1	1	1	2	1	0	0
25	30	2	0	2	0	2	2	0	1	0	1	1	0	1	2	3	2	0	0	0	1	0	0	0	0
27	27	1	2	3	0	1	0	0	1	0	1	0	1	1	2	1	2	3	2	3	1	3	0	3	1
32	28	2	0	2	0	0	0	1	1	1	0	1	0	1	2	0	1	0	2	1	0	1	2	0	0
23	27	0	0	0	2	3	0	1	1	0	1	1	1	0	1	2	1	3	3	2	3	1	0	1	1
28	32	1	0	1	2	3	1	1	1	1	1	1	1	1	2	1	3	3	0	2	3	1	2	0	1
27	30	0	2	2	0	1	3	0	1	0	0	1	0	0	2	3	1	3	2	2	1	1	2	1	1
20	27	1	0	1	0	1	1	0	1	0	0	1	0	1	2	3	0	2	1	0	0	2	3	0	1
34	35	1	4	5	0	3	3	1	1	0	1	1	0	0	1	1	1	0	0	0	3	2	2	0	0
30	28	2	1	3	0	3	5	1	1	1	0	1	0	1	2	2	0	0	2	1	1	2	3	1	1
21	30	0	0	0	2	0	0	0	1	0	0	0	0	1	2	2	1	1	2	1	0	1	1	0	0
40	29	3	2	5	0	2	3	0	1	0	1	1	0	1	2	1	2	1	0	2	1	0	1	0	0
25	27	3	2	5	0	0	0	0	1	1	1	1	1	1	2	0	3	0	1	3	1	3	1	0	1
29	26	3	0	3	0	2	0	1	1	1	0	1	0	0	2	3	2	2	0	1	2	1	3	1	1
24	35	1	1	2	0	2	0	0	1	0	0	0	0	0	2	0	0	3	3	0	2	1	3	0	1
31	32	0	3	3	0	2	5	0	1	1	0	0	1	0	1	0	3	1	1	2	1	1	0	1	1
22	32	2	0	2	0	3	4	0	1	0	0	1	0	1	1	2	1	2	1	1	0	1	0	3	1
38	32	1	2	3	0	0	0	0	1	0	1	0	0	0	2	0	2	1	1	2	0	0	1	0	0
31	26	2	1	3	0	4	3	0	1	1	0	0	0	1	2	3	0	2	2	2	3	3	1	1	1
27	26	1	0	1	2	1	0	0	1	1	0	1	0	1	2	0	2	2	0	3	1	0	0	0	0
21	28	0	0	0	2	3	3	0	1	0	0	1	0	0	1	1	0	3	1	0	2	0	1	1	0
26	36	1	0	1	0	3	1	0	1	0	0	1	1	1	2	0	2	3	1	3	3	0	3	1	1
39	30	2	3	5	0	3	4	0	1	0	1	0	1	0	1	1	3	0	0	2	0	0	2	3	1
26	39	1	0	1	0	3	1	1	1	0	1	1	0	1	0	2	3	0	1	1	0	0	0	0	0
27	34	1	0	1	0	0	4	0	1	0	1	1	0	0	2	2	1	3	1	0	1	3	1	0	1
28	32	2	1	3	0	4	0	0	1	1	0	0	1	0	2	0	2	0	0	0	1	1	3	3	1
26	33	2	2	4	0	4	0	0	1	1	0	1	1	0	0	1	0	0	1	1	1	0	0	0	0
40	30	5	0	5	0	2	3	0	1	0	0	0	0	0	1	3	1	1	1	0	1	1	1	1	1
25	29	0	1	1	2	2	3	1	1	0	0	1	0	0	2	1	3	0	1	3	1	1	3	1	1
29	26	0	0	0	2	0	0	1	1	0	1	1	1	0	2	1	3	0	1	3	2	2	2	2	1
35	28	2	2	4	0	0	3	0	1	0	1	0	1	0	2	1	2	2	0	3	1	0	0	0	0
38	32	3	1	4	0	4	3	0	1	1	0	0	1	0	1	2	2	2	0	2	3	0	3	3	1
28	32	0	1	1	0	1	0	0	1	0	1	1	1	1	1	3	2	2	0	3	3	1	0	3	1
20	36	0	0	0	2	0	0	0	1	0	1	1	0	1	0	2	3	3	1	3	0	2	3	2	1
30	26	1	2	3	0	0	0	0	1	0	0	0	1	0	2	3	2	2	3	3	2	3	2	2	1
32	29	1	3	4	0	3	2	0	1	0	0	0	1	0	1	1	3	0	1	0	3	1	3	3	1
32	29	0	1	1	2	3	1	0	1	0	1	1	0	1	2	1	2	3	0	2	3	0	1	3	1
28	33	0	0	0	2	3	1	0	1	1	0	1	0	1	2	2	1	0	2	2	0	1	3	1	1
26	29	2	2	4	0	4	4	0	1	1	0	0	0	0	2	1	3	0	0	2	0	2	0	0	0
27	32	4	0	4	0	3	1	0	1	0	1	0	1	1	2	0	0	3	0	0	3	3	2	3	1
26	26	2	0	2	0	3	4	0	1	1	0	0	1	1	2	0	0	3	0	3	2	3	3	3	1
28	31	0	2	2	0	4	4	0	1	0	1	0	0	0	2	2	3	0	0	2	1	0	3	2	1
27	29	1	0	1	2	0	3	0	1	0	1	0	0	1	2	2	2	2	2	0	0	2	1	3	1
22	29	1	0	1	2	4	4	1	1	0	0	1	1	0	1	3	2	2	1	3	0	1	1	0	1
36	26	0	1	1	2	0	2	0	1	0	1	0	1	0	2	2	3	2	2	0	3	3	3	1	1
39	28	1	1	2	0	0	3	0	1	1	1	1	0	0	2	0	0	0	2	0	1	2	1	1	0
33	27	2	2	4	0	4	4	1	1	0	1	0	0	0	2	1	2	0	0	0	0	3	2	3	1
25	34	0	2	2	0	3	3	1	1	0	1	0	0	0	2	1	2	2	2	0	3	3	0	1	1
30	32	0	3	3	0	1	0	0	1	1	0	0	0	0	0	3	0	3	2	2	0	3	0	0	1
25	26	1	2	3	0	4	4	1	1	0	0	0	1	1	2	3	0	1	1	1	0	2	0	0	0
32	30	1	2	3	0	4	3	0	1	0	1	1	0	1	1	0	1	2	1	0	3	0	2	0	0
38	36	3	1	4	0	0	0	0	1	0	0	0	0	1	1	3	1	0	1	0	1	1	3	0	1
26	34	2	3	5	0	0	4	1	1	0	1	0	0	0	1	1	2	2	2	2	3	0	3	0	1
27	30	1	2	3	0	3	0	0	1	0	1	0	0	0	2	3	2	3	2	3	1	3	0	3	1
27	29	3	0	3	0	1	3	0	1	1	1	0	1	0	1	2	0	3	1	1	1	3	0	3	1
22	30	0	1	1	2	2	3	0	1	1	0	1	0	1	0	1	3	1	1	0	1	3	1	1	1
30	37	1	1	2	0	4	3	0	1	0	1	1	0	1	2	1	1	3	0	2	2	0	0	2	1
29	38	0	4	4	0	3	3	0	1	0	1	0	0	0	2	0	3	1	2	1	0	1	3	1	1
25	36	1	1	2	0	4	0	0	1	0	0	0	1	1	1	1	2	1	1	0	1	1	1	1	0
30	28	2	0	2	0	1	0	1	1	0	0	1	1	1	0	0	2	3	3	3	0	0	0	3	1
36	32	2	1	3	0	2	0	0	1	0	1	0	1	0	2	1	2	3	0	3	0	0	1	0	1
28	28	1	0	1	0	3	1	0	1	1	0	0	0	0	0	1	3	3	2	2	1	0	2	2	1
34	32	2	1	3	0	1	1	0	1	0	1	0	0	0	2	1	2	3	2	1	3	1	2	0	1
27	26	2	1	3	0	3	1	0	1	0	1	1	0	1	2	1	1	0	0	2	1	1	2	0	0
38	28	1	3	4	0	0	0	0	1	0	1	1	0	0	1	0	1	0	2	3	2	3	2	1	1
34	37	4	2	6	0	4	4	1	1	0	1	0	0	0	0	0	0	3	0	0	0	2	0	1	0
27	26	1	2	3	0	1	4	0	1	0	1	0	0	0	0	2	1	2	3	2	0	3	0	0	1
30	30	0	2	2	0	4	5	1	1	0	1	0	1	0	1	2	1	0	1	1	3	1	2	3	1
35	35	1	1	2	0	3	2	0	1	0	0	0	0	1	2	0	2	0	0	0	1	1	1	0	0
27	27	1	1	2	0	4	2	1	1	0	1	0	0	0	1	3	2	0	0	1	3	3	0	3	1
39	26	3	2	5	0	4	2	0	1	0	0	0	0	0	0	2	2	3	3	0	3	0	0	0	1
24	27	1	1	2	0	0	4	1	1	0	1	0	0	1	0	1	3	2	0	1	0	1	0	2	1
22	32	2	0	2	0	3	1	0	1	1	1	1	0	1	0	1	0	2	2	1	3	0	2	3	1
37	36	1	3	4	0	0	3	0	1	1	1	0	1	0	0	0	2	0	0	0	0	2	3	0	0
27	26	1	1	2	0	2	1	0	1	0	1	0	0	0	1	1	2	1	0	2	0	3	0	1	1
27	37	0	2	2	0	0	4	1	1	0	1	0	0	1	2	0	1	0	3	2	2	1	2	1	1
21	26	0	1	1	0	3	4	0	1	0	0	1	0	1	2	3	1	1	0	0	3	3	2	2	1
30	29	1	0	1	2	3	3	0	1	1	0	1	0	0	2	2	3	2	0	3	3	2	0	3	1
25	37	2	1	3	0	3	2	0	1	0	1	0	0	0	2	2	2	0	0	0	0	3	2	2	1
30	37	0	2	2	0	3	1	0	1	1	0	0	1	0	2	2	3	2	0	0	3	2	3	1	1
26	27	0	1	1	0	2	0	0	1	0	0	1	1	0	0	2	0	3	3	0	2	1	3	1	1
27	39	0	0	0	0	0	0	0	1	0	0	1	0	1	0	2	1	2	2	0	0	0	3	0	1
26	32	0	0	0	2	5	2	0	1	1	0	1	1	1	2	1	0	2	1	2	1	0	0	0	0
26	30	3	0	3	0	3	4	0	1	0	1	1	0	1	2	3	0	0	0	1	2	0	3	0	0
19	36	2	2	4	0	3	4	0	1	0	1	0	1	1	2	0	2	2	0	2	0	2	0	3	1
29	28	0	1	1	2	3	3	0	1	1	0	0	1	1	0	0	2	3	1	2	2	1	3	0	1
25	27	1	0	1	0	3	3	1	1	0	0	1	1	0	1	3	1	1	3	1	1	2	0	1	1
30	28	2	2	4	0	3	4	0	0	0	1	0	0	1	2	2	1	0	2	3	2	0	1	0	1
24	28	0	2	2	0	1	4	0	1	0	1	0	1	0	1	3	0	0	1	0	1	1	1	3	1
31	29	4	0	4	0	4	0	0	1	0	0	0	1	0	0	1	0	0	3	1	0	1	1	2	0
23	34	1	0	1	0	4	3	0	1	0	1	1	0	0	2	0	0	0	0	1	1	1	0	1	0
26	26	0	3	3	0	0	0	0	1	1	0	0	0	1	2	0	2	2	2	0	0	2	1	0	0
35	32	0	2	2	0	0	0	0	1	0	1	0	0	0	2	2	3	0	0	2	0	2	0	0	0
30	37	1	2	3	0	4	5	0	1	0	0	0	1	0	2	0	1	0	1	0	0	1	0	0	0
28	39	0	4	4	0	3	1	1	1	0	0	0	0	1	0	3	0	1	0	1	0	2	0	1	0
38	29	3	0	3	0	1	3	0	1	0	1	0	0	0	2	3	2	0	0	0	0	2	3	3	1
19	30	0	2	2	0	1	0	0	1	0	1	1	1	1	2	2	1	0	0	2	1	1	0	0	0
38	30	2	1	3	0	3	4	0	1	0	1	1	1	0	2	2	1	1	3	1	1	3	3	3	1
30	27	3	0	3	0	0	0	1	1	0	0	0	1	1	0	2	3	3	1	3	0	2	3	2	1
28	27	1	1	2	0	3	0	1	1	1	0	1	0	1	2	2	1	2	0	0	1	0	0	2	0
29	26	0	1	1	2	3	4	0	1	0	0	1	0	1	1	1	1	2	0	0	2	0	1	0	0
20	35	0	0	0	2	3	1	0	1	0	1	0	0	1	0	2	1	1	3	3	1	2	2	0	1
30	30	2	2	4	0	2	0	1	1	0	1	0	0	0	2	1	0	3	1	3	3	2	0	3	1
28	34	2	3	5	0	3	1	0	1	0	1	1	1	1	2	0	3	3	2	3	0	2	3	3	1
22	26	0	0	0	2	2	5	0	1	0	0	0	0	0	2	1	1	3	3	1	1	0	2	3	1
30	28	2	2	4	0	3	0	0	1	1	0	0	0	1	2	1	3	0	2	3	0	3	3	0	1
27	35	0	2	2	0	0	4	0	1	0	1	1	0	0	2	0	3	2	0	0	0	2	1	3	1
27	30	1	0	1	2	0	4	1	1	0	0	1	0	1	1	3	2	2	1	2	2	1	1	1	1
38	37	0	1	1	2	1	3	0	1	0	0	1	0	1	2	0	1	2	2	0	1	1	0	1	0
24	30	0	0	0	2	4	0	0	1	0	1	1	0	1	2	3	2	0	0	0	0	2	3	3	1
24	28	2	0	2	0	2	3	1	1	0	0	0	0	1	2	1	1	3	3	0	3	0	2	0	1
38	30	4	2	6	0	0	4	0	1	1	0	1	0	1	1	1	0	0	0	1	0	1	0	0	0
28	28	0	4	4	0	0	0	0	1	1	1	0	0	0	1	2	0	3	0	1	0	2	2	2	1
34	35	2	1	3	0	1	4	0	1	1	1	1	0	1	1	1	0	3	1	3	3	1	1	3	1
22	28	0	1	1	2	5	3	0	1	1	0	0	0	1	0	1	0	3	0	1	1	0	1	0	0
24	39	1	0	1	2	4	1	1	1	1	0	0	1	1	2	0	3	3	1	1	0	1	1	0	1
26	28	3	0	3	0	4	3	0	1	1	0	1	0	1	2	2	2	3	1	3	1	0	3	0	1
29	37	0	2	2	0	0	4	0	1	0	0	0	1	0	2	1	3	0	0	0	1	3	2	0	1
20	26	1	0	1	0	0	1	1	1	0	0	1	1	1	1	2	3	0	1	0	0	3	0	1	1
25	27	2	1	3	0	0	0	0	1	1	0	0	0	0	0	2	1	0	0	1	1	1	2	2	1
27	33	0	1	1	2	0	1	0	1	0	1	1	0	1	2	2	2	3	1	3	1	1	0	1	1
36	39	2	2	4	0	1	0	0	1	1	0	1	1	1	2	3	0	0	0	2	0	2	3	1	1
29	38	2	2	4	0	0	3	0	1	0	0	1	0	1	1	0	0	3	2	3	1	2	0	0	1
28	28	0	1	1	2	4	4	0	1	1	1	1	0	1	2	0	3	3	1	3	0	3	0	3	1
21	36	0	0	0	2	3	3	0	1	0	0	0	0	1	1	1	1	2	1	2	2	0	2	0	1
26	28	0	4	4	0	3	1	0	1	0	0	0	0	0	2	2	1	0	0	0	3	0	3	3	1
21	27	0	0	0	2	2	1	0	1	1	0	0	1	1	2	2	0	3	2	1	2	2	2	0	1
26	27	5	1	6	0	3	1	0	1	0	1	1	0	1	0	2	1	1	0	0	0	0	1	1	0
24	30	0	1	1	0	4	2	0	1	1	0	1	0	1	2	2	1	2	0	1	0	2	3	1	1
27	32	0	0	0	2	4	3	0	1	0	1	0	1	1	2	2	0	0	0	1	0	0	0	1	0
25	27	1	0	1	0	5	5	1	0	1	1	0	0	1	0	0	3	1	2	1	1	1	2	1	1
21	36	0	1	1	0	0	0	0	1	1	1	0	1	1	0	2	0	2	2	2	0	0	1	2	1
29	33	2	1	3	0	3	3	0	1	0	1	1	0	1	1	3	1	1	3	0	1	0	0	0	0
30	27	2	0	2	0	3	4	0	1	0	1	0	1	0	2	1	0	0	0	2	1	0	0	2	0
26	27	2	1	3	0	4	4	1	1	1	0	0	1	0	2	2	3	1	0	3	0	2	3	3	1
30	31	1	2	3	0	4	3	1	1	0	1	0	0	1	2	2	1	3	0	3	0	0	0	1	1
39	28	1	3	4	0	1	3	0	1	0	1	0	1	1	2	0	3	1	0	0	0	0	0	2	0
24	30	0	0	0	2	1	1	0	1	1	0	0	0	0	0	1	0	1	0	2	1	1	1	0	0
29	26	0	2	2	0	0	1	0	1	0	1	1	0	1	2	2	2	2	0	2	0	0	2	2	1
28	31	2	0	2	0	4	3	0	1	1	0	0	1	1	2	2	2	0	3	1	2	0	0	0	1
24	36	0	0	0	2	2	4	0	1	1	0	0	0	0	0	0	2	3	0	1	3	3	0	3	1
29	31	2	1	3	0	0	0	1	1	0	0	0	0	0	2	3	1	1	1	0	3	1	1	3	1
40	30	2	2	4	0	0	1	1	1	1	0	1	1	1	2	2	0	3	0	2	3	1	0	2	1
25	29	1	0	1	2	2	2	0	1	0	0	1	0	1	2	0	1	0	3	0	3	0	0	0	0
30	30	2	1	3	0	4	1	0	1	0	0	1	0	1	1	1	1	2	2	1	2	2	1	1	1
24	30	1	0	1	0	1	2	1	1	1	0	1	0	1	2	1	3	2	2	1	0	3	2	0	1
32	28	2	0	2	0	0	0	0	1	1	0	1	0	0	2	3	2	0	2	0	2	0	0	0	0
31	32	1	3	4	0	4	3	0	1	0	0	0	1	0	2	2	1	2	3	2	1	2	3	0	1
25	26	1	1	2	0	1	3	0	1	1	0	0	0	0	2	1	0	0	2	3	3	3	1	1	1
30	36	0	0	0	2	0	0	0	1	0	0	0	0	0	2	2	0	1	0	0	2	1	0	3	0
25	32	0	1	1	0	4	4	1	1	0	1	1	1	0	1	3	2	1	3	2	0	3	3	1	1
22	29	1	0	1	2	4	0	0	1	0	0	1	1	1	0	1	3	1	1	0	1	0	1	0	0
38	28	2	1	3	0	2	2	0	1	0	0	1	0	1	2	0	1	2	1	0	3	1	0	3	1
26	26	0	2	2	0	1	0	0	1	0	1	0	0	0	2	3	2	3	2	3	3	3	0	1	1
40	31	0	3	3	0	4	4	0	1	0	0	1	1	1	2	1	2	1	0	3	1	3	0	0	1
21	33	1	0	1	2	3	4	0	1	0	0	0	0	1	2	0	2	0	0	1	0	0	2	0	0
20	31	0	0	0	2	3	3	0	1	0	0	1	1	1	0	2	1	0	0	1	1	1	0	0	0
26	30	1	2	3	0	4	0	1	1	0	0	0	0	0	2	3	0	2	1	0	0	2	2	0	1
24	36	0	1	1	0	1	0	0	1	0	1	0	0	1	2	2	0	3	3	3	3	2	2	3	1
23	30	0	0	0	2	2	0	0	1	0	0	0	0	1	2	0	3	2	2	3	3	0	3	0	1
26	26	0	0	0	2	0	3	1	1	0	0	0	0	1	1	2	2	3	2	0	0	3	3	3	1
32	34	2	2	4	0	3	3	1	1	1	0	0	0	0	1	3	2	0	0	0	0	3	2	0	1
28	27	0	2	2	0	2	3	0	1	1	1	0	1	1	1	3	0	2	2	3	2	2	1	0	1
26	38	2	3	5	0	0	0	0	1	0	1	0	0	0	2	3	3	0	2	3	0	3	3	3	1
28	38	2	1	3	0	3	3	0	1	0	1	1	0	0	1	2	0	2	2	0	1	3	3	0	1
24	28	1	3	4	0	2	0	0	1	0	0	0	0	1	2	3	2	3	2	2	1	1	0	1	1
30	28	0	0	0	2	3	2	0	1	1	1	1	1	0	2	0	1	1	1	1	1	0	1	3	0
37	32	0	0	0	2	4	0	0	1	0	1	0	0	0	1	1	2	0	0	2	2	0	3	3	1
34	36	1	1	2	0	2	0	1	1	1	1	0	1	1	0	1	2	2	2	1	0	2	2	1	1
24	32	2	0	2	0	3	1	0	1	0	0	0	1	1	2	2	0	0	0	2	0	0	0	1	0
30	31	0	1	1	0	3	4	0	1	0	0	0	0	1	2	3	0	0	0	1	0	3	2	0	0
26	26	2	0	2	0	0	3	0	1	0	1	0	0	0	2	3	0	2	2	2	0	2	1	2	1
33	30	2	3	5	0	0	5	0	1	0	1	1	0	0	1	3	0	3	1	3	1	0	3	1	1
38	28	1	3	4	0	0	0	0	1	0	1	1	0	0	1	0	1	0	2	3	2	3	2	1	1
30	29	0	3	3	0	1	0	0	1	0	0	0	1	1	1	0	2	2	3	3	1	0	1	2	1
23	28	2	0	2	0	5	4	0	1	0	1	1	1	0	2	2	1	0	2	1	0	1	1	0	0
27	37	2	1	3	0	3	1	0	1	1	0	0	1	1	2	3	2	1	0	2	1	0	0	0	0
21	28	2	1	3	0	4	1	1	1	0	1	0	1	0	2	1	0	2	2	0	3	1	1	0	1
41	38	4	0	4	0	1	0	0	1	0	1	0	1	0	1	1	1	2	2	1	0	1	0	1	0
30	32	2	0	2	0	1	3	0	1	0	1	1	0	1	2	3	2	1	2	0	2	1	0	1	1
24	32	2	0	2	0	1	2	1	1	0	1	1	0	1	1	1	1	1	2	1	1	1	1	0	0
31	37	5	1	6	0	3	3	0	1	0	1	0	0	0	2	2	0	0	2	2	0	3	2	0	1
29	34	2	2	4	0	1	0	0	1	0	1	1	1	1	2	0	1	1	0	1	0	1	1	0	0
23	36	2	0	2	0	0	3	0	1	0	1	0	1	0	1	0	2	0	0	0	1	3	1	0	0
24	32	0	0	0	2	4	3	0	1	1	0	1	0	0	2	1	3	3	3	3	0	0	0	3	1
30	32	2	0	2	0	4	2	0	1	0	0	1	0	1	2	2	0	3	0	0	0	2	2	1	1
27	32	0	0	0	2	2	1	1	1	0	1	0	1	0	2	3	0	1	0	1	1	1	2	3	1
22	33	1	0	1	2	1	3	1	1	0	1	0	0	0	2	3	0	1	1	0	1	1	0	0	0
19	36	2	2	4	0	3	4	0	1	0	1	0	1	1	2	0	2	2	0	2	0	2	0	3	1
29	28	1	2	3	0	3	1	0	1	0	0	1	0	0	2	1	2	1	2	1	2	0	0	0	0
30	27	0	1	1	2	0	3	1	1	1	1	0	0	0	1	1	3	3	1	1	0	1	1	2	1
29	29	0	1	1	0	4	3	0	1	0	0	0	0	1	2	0	3	0	0	0	1	1	0	2	0
30	36	4	0	4	0	4	3	1	1	0	1	0	0	0	2	3	1	3	0	0	0	3	3	2	1
36	29	2	3	5	0	1	4	0	1	1	0	0	0	1	2	0	0	0	0	0	1	2	1	0	0
39	33	2	4	6	0	1	4	1	1	1	0	1	0	0	1	2	3	0	0	1	1	3	1	3	1
30	27	3	0	3	0	4	5	1	1	0	0	0	0	0	0	3	1	1	1	0	0	1	0	1	0
24	39	1	0	1	0	2	4	0	1	1	0	0	0	0	2	0	3	0	2	2	0	0	1	3	1
23	37	1	0	1	2	0	5	0	1	0	0	1	1	1	1	2	3	2	2	1	0	0	2	1	1
22	31	3	1	4	0	0	4	0	1	1	0	0	0	1	2	1	0	3	2	0	0	1	3	0	1
20	37	0	0	0	2	4	3	0	1	0	0	0	1	0	0	1	0	0	1	0	0	0	2	2	0
37	34	0	0	0	2	2	4	0	1	0	0	1	1	1	2	1	0	0	0	1	2	0	0	3	0
39	27	1	2	3	0	1	3	0	1	1	0	1	1	0	2	1	3	1	0	0	0	0	2	0	0
21	30	0	0	0	2	0	1	0	1	1	0	1	0	0	1	1	0	3	0	1	1	1	0	1	0
28	32	2	0	2	0	4	4	0	1	0	1	0	1	1	2	0	3	2	0	2	1	0	3	3	1
29	28	0	2	2	0	4	3	1	1	0	0	0	0	1	1	0	2	2	0	2	1	0	1	2	1
23	30	0	1	1	2	1	3	0	1	1	0	0	0	1	2	1	0	1	0	2	1	1	1	2	0
29	37	1	3	4	0	4	5	0	1	0	0	0	0	1	2	3	1	1	1	3	0	2	1	3	1
31	30	0	2	2	0	0	4	1	1	1	0	1	0	1	1	3	0	0	1	1	0	0	0	3	0
26	29	1	1	2	0	3	1	0	1	0	1	1	0	1	2	3	3	2	0	2	1	0	3	0	1
20	30	0	0	0	2	4	1	0	1	1	1	0	1	0	2	3	1	0	0	0	0	0	2	2	0
26	37	0	1	1	2	3	1	0	1	0	1	1	1	1	2	2	3	0	0	3	0	3	0	0	1
25	31	1	0	1	2	5	0	0	1	0	1	0	0	0	1	3	2	2	1	1	0	0	0	0	0
34	38	0	3	3	0	1	0	0	1	0	1	0	0	0	2	1	0	0	1	1	0	0	0	0	0
32	32	3	0	3	0	0	0	0	1	0	1	0	0	1	2	1	2	3	0	2	0	3	3	3	1
29	36	1	1	2	0	0	2	1	1	1	0	0	0	0	2	1	2	0	0	0	3	3	2	0	1
32	34	2	2	4	0	3	3	1	1	1	0	0	0	0	1	3	2	0	0	0	0	3	2	0	1
20	31	1	0	1	2	3	4	0	1	1	0	1	0	0	1	3	2	3	2	3	3	3	2	3	1
24	29	0	0	0	2	5	5	1	1	0	1	1	1	0	2	1	1	1	2	1	1	1	1	1	1
31	34	1	1	2	0	4	0	0	1	1	0	0	0	0	2	1	0	0	0	1	3	2	3	3	1
25	31	0	1	1	2	3	3	1	1	0	1	1	0	0	2	2	1	1	0	3	1	3	0	0	1
38	28	1	0	1	0	1	1	1	1	0	1	1	0	1	0	1	2	0	1	0	1	3	0	1	0
25	29	2	0	2	0	2	4	0	1	1	0	0	0	0	2	3	2	3	2	0	0	1	2	3	1
32	35	3	0	3	0	3	1	0	1	0	0	1	0	1	2	2	0	2	0	2	1	2	2	2	1
28	31	0	2	2	0	4	4	0	1	1	0	1	1	1	2	0	3	1	1	1	3	0	2	3	1
19	26	1	1	2	0	1	3	0	1	1	0	0	0	0	2	0	3	0	2	0	0	3	0	0	0
25	32	0	0	0	2	4	3	1	1	1	1	0	0	1	0	3	1	0	0	0	0	0	3	0	0
34	28	3	0	3	0	3	3	0	1	0	1	0	1	0	2	3	2	2	0	2	3	2	3	0	1
29	30	0	0	0	2	3	4	0	1	0	1	1	0	1	1	3	2	1	0	2	0	0	0	0	0
24	32	0	1	1	2	1	1	0	1	0	0	1	0	1	1	3	1	1	2	0	0	0	0	1	0
22	31	0	1	1	2	3	3	0	1	0	1	0	0	0	2	3	0	0	0	1	2	2	1	0	0
29	30	4	0	4	0	3	1	0	1	0	1	0	0	1	2	2	3	2	0	2	3	1	3	2	1
36	38	0	0	0	2	4	3	1	1	1	1	0	0	1	2	0	2	0	2	2	0	2	1	1	1
27	30	0	0	0	2	5	5	0	1	0	0	1	1	1	2	1	1	1	0	3	0	0	1	0	0
28	36	1	1	2	0	5	4	0	1	0	1	1	0	1	2	2	3	0	2	1	0	0	1	1	1
20	32	0	1	1	2	4	4	1	1	1	0	0	1	0	2	3	1	2	0	1	0	0	3	0	1
30	32	3	0	3	0	3	3	1	1	1	0	1	0	1	1	3	0	3	1	3	3	1	0	1	1
30	29	1	3	4	0	1	0	0	1	1	1	1	0	1	1	0	1	0	2	3	1	1	0	0	0
32	28	2	0	2	0	3	4	0	1	0	0	1	0	1	1	0	2	0	0	1	1	1	0	0	0
20	37	0	0	0	2	3	1	0	1	0	1	0	1	0	0	2	1	2	1	1	2	0	1	0	1
38	28	2	1	3	0	2	0	1	1	0	0	1	1	0	0	3	1	1	1	0	1	1	1	1	1
30	33	2	3	5	0	4	3	0	1	0	1	1	0	0	2	1	2	3	2	1	2	1	0	2	1
27	26	2	1	3	0	0	2	0	1	0	1	0	1	0	2	2	0	2	2	0	1	3	3	2	1
31	29	1	1	2	0	0	0	0	1	0	1	0	1	1	2	1	3	0	1	0	2	1	0	0	0
28	36	3	4	7	0	3	3	0	1	1	0	1	0	0	2	3	2	2	2	0	0	2	1	0	1
26	26	1	2	3	0	2	4	0	1	1	1	0	0	1	1	0	3	0	1	2	2	0	0	1	0
34	26	0	1	1	2	1	3	0	1	1	0	0	0	1	2	3	2	0	0	0	0	3	2	0	1
29	26	1	3	4	0	4	4	0	1	0	0	0	0	1	2	1	2	2	2	0	0	1	2	3	1
20	29	0	1	1	0	3	4	0	1	1	1	1	0	1	2	2	2	1	2	2	0	1	0	0	1
37	32	2	1	3	0	4	4	0	1	0	1	0	0	0	2	0	2	2	2	0	0	2	1	0	0
26	32	0	2	2	0	1	1	1	1	0	1	0	0	1	1	2	2	1	0	2	2	1	0	0	1
28	39	2	1	3	0	0	1	0	1	0	1	0	1	0	1	0	2	2	0	0	3	3	3	0	1
26	28	0	0	0	2	4	3	0	1	0	0	1	0	1	0	1	2	3	2	3	0	2	3	1	1
26	32	1	1	2	0	1	0	0	1	0	1	0	0	0	2	0	0	3	2	3	1	3	1	3	1
20	27	1	0	1	0	4	5	0	1	0	1	1	1	0	0	2	3	1	1	0	0	1	0	2	1
22	32	0	0	0	2	5	2	0	1	0	1	1	0	1	1	3	0	3	1	3	0	0	2	0	1
31	26	2	2	4	0	0	2	0	1	0	1	0	0	0	0	1	2	0	0	0	1	1	3	0	0
25	30	1	0	1	0	3	3	0	1	1	0	0	0	1	1	2	1	0	2	0	0	0	3	0	0
30	34	0	4	4	0	4	4	0	1	0	0	1	0	1	0	3	2	2	2	1	1	0	3	0	1
29	28	0	0	0	2	4	4	0	1	0	0	0	1	1	2	1	2	0	0	2	1	2	0	0	0
23	32	0	1	1	0	5	5	0	1	1	0	1	1	0	2	1	2	3	1	1	0	1	1	1	1
31	30	1	2	3	0	0	4	0	1	1	1	1	1	0	1	1	0	1	1	1	0	0	0	2	0
25	30	2	0	2	0	1	3	0	1	0	1	0	1	1	2	1	1	0	3	1	0	2	3	0	1
24	32	0	2	2	0	2	2	0	1	1	1	1	1	1	0	2	1	1	1	0	3	1	2	0	1
28	30	1	1	2	0	4	3	1	1	1	0	1	0	1	2	1	0	2	2	2	1	2	1	1	1
32	38	2	0	2	0	1	0	0	1	1	0	1	0	0	0	2	0	0	0	2	1	0	0	0	0
30	36	1	0	1	0	5	5	0	1	0	0	1	0	1	2	2	1	2	2	1	0	1	0	0	0
26	28	0	2	2	0	4	3	0	1	0	1	1	0	0	2	1	1	1	0	0	1	0	2	0	0
21	28	0	0	0	2	5	5	0	1	1	0	0	0	1	2	1	3	3	0	3	1	2	1	0	1
27	31	1	1	2	0	5	0	1	1	0	0	1	1	1	2	0	3	1	1	0	0	0	0	1	0
34	30	1	0	1	2	4	1	1	1	0	1	0	0	0	2	1	0	2	0	3	3	2	3	3	1
30	35	1	2	3	0	1	1	0	1	0	0	1	1	0	2	0	3	0	0	0	0	0	2	0	0
30	26	2	1	3	0	4	0	0	1	0	0	0	1	1	2	0	1	0	0	1	1	3	3	1	1
26	26	1	2	3	0	0	0	0	1	0	0	1	0	1	2	0	3	1	2	1	3	2	2	3	1
32	32	0	0	0	2	3	3	0	1	0	1	1	1	0	2	0	1	1	1	1	1	1	0	0	0
30	31	0	1	1	0	3	3	0	1	1	0	1	0	1	2	3	1	3	0	3	1	0	0	0	1
29	35	0	1	1	2	4	3	0	1	1	0	0	1	1	2	1	3	2	1	1	0	0	0	0	0
22	26	2	0	2	0	1	0	0	1	1	0	0	0	0	2	0	2	3	2	0	0	1	2	0	1
32	27	2	2	4	0	0	4	0	1	0	0	1	1	1	2	2	1	1	1	1	0	0	0	3	0
35	28	0	1	1	2	0	3	0	1	0	1	1	0	1	1	3	2	2	0	2	0	0	1	2	1
30	30	0	1	1	2	4	4	0	1	0	1	1	0	0	2	0	2	0	0	1	0	1	0	0	0
23	32	1	0	1	0	3	1	0	1	1	0	1	1	1	2	0	3	3	2	1	1	2	1	3	1
32	29	2	1	3	0	3	1	0	1	0	0	1	0	1	2	0	3	1	0	3	0	0	1	0	0
29	30	0	2	2	0	3	1	0	1	0	1	0	0	0	1	0	0	3	2	0	0	3	0	0	0
35	32	2	4	6	0	0	0	1	1	0	0	0	0	1	1	1	2	0	3	2	1	0	1	3	1
35	26	1	2	3	0	4	4	0	1	1	0	0	1	0	0	2	1	0	0	0	1	2	2	0	0
31	28	3	0	3	0	4	4	0	1	1	0	0	1	0	2	2	2	2	0	3	3	0	0	0	1
28	29	0	0	0	2	0	0	1	1	0	1	1	0	1	2	3	3	0	0	2	1	0	3	0	1
32	36	1	2	3	0	1	3	1	1	0	1	1	0	0	2	0	0	3	0	3	3	0	1	1	1
34	32	2	0	2	0	0	0	0	1	0	0	0	1	0	0	2	0	2	0	1	3	1	1	1	1
28	26	2	2	4	0	1	3	1	1	0	1	1	0	0	1	1	0	0	0	1	0	0	0	0	0
20	26	0	0	0	2	1	0	1	1	0	0	0	0	1	0	1	2	2	0	0	1	1	1	2	1
40	38	2	3	5	0	4	0	0	1	1	0	0	0	0	2	2	3	0	1	1	3	1	0	3	1
29	29	1	1	2	0	4	4	1	1	0	0	0	0	1	0	1	2	3	2	0	3	1	2	0	1
28	35	0	1	1	2	4	4	0	1	0	1	1	0	1	2	1	3	2	0	2	0	1	1	0	1
23	30	0	0	0	2	5	4	0	1	0	0	0	0	1	1	0	2	2	2	1	0	2	3	0	1
28	36	0	0	0	2	5	2	1	1	0	0	0	0	0	1	0	2	3	1	1	0	0	2	1	1
27	38	1	1	2	0	4	4	0	1	1	0	1	0	1	2	1	2	0	0	0	1	3	0	0	0
29	30	2	2	4	0	3	3	0	1	1	0	1	0	1	2	0	1	2	0	0	1	1	2	1	0
31	26	2	2	4	0	4	4	0	1	0	1	1	0	1	2	0	0	0	3	0	2	1	0	3	0
25	30	0	2	2	0	4	0	0	1	1	1	1	0	0	2	2	0	0	1	3	0	0	1	0	0
25	30	1	2	3	0	2	1	0	1	0	0	1	0	1	1	1	1	2	0	0	2	0	1	0	0
35	32	1	3	4	0	2	0	0	1	0	1	1	0	1	0	0	0	0	2	1	0	0	0	0	0
36	26	3	0	3	0	3	3	0	1	1	1	0	0	0	2	2	0	1	1	2	3	3	3	3	1
26	36	0	0	0	2	3	1	0	1	0	1	0	1	0	2	1	2	3	2	0	0	1	2	2	1
27	37	1	1	2	0	4	1	0	1	0	0	0	0	0	2	1	2	3	0	1	1	0	2	1	1
28	29	0	2	2	0	2	0	0	1	1	0	1	0	1	0	1	2	2	0	2	0	2	0	0	0
39	26	3	2	5	0	4	4	0	1	0	1	1	0	0	2	2	0	1	0	0	3	0	0	1	0
25	26	3	0	3	0	3	3	1	1	1	0	0	0	1	0	3	1	1	0	0	2	1	2	0	1
28	26	1	2	3	0	0	3	0	1	0	1	1	0	0	0	3	2	0	2	2	1	2	0	1	1
33	31	0	4	4	0	4	4	0	1	0	1	0	0	0	2	1	2	0	0	3	3	3	2	3	1
28	26	1	0	1	2	4	4	0	1	0	0	0	0	1	2	3	0	0	0	2	1	0	0	1	0
19	30	3	0	3	0	1	4	0	1	1	0	1	0	0	2	1	2	0	0	3	3	3	2	0	1
27	34	0	2	2	0	4	3	0	1	0	1	1	0	0	2	0	1	2	3	1	2	3	2	0	1
29	35	2	0	2	0	3	3	0	0	0	0	1	0	1	2	3	0	2	3	0	2	1	1	0	1
27	26	2	1	3	0	1	0	0	1	0	1	1	1	0	2	0	3	2	0	0	2	2	1	1	1
26	26	0	2	2	0	3	1	0	1	0	1	1	0	0	2	2	1	2	1	0	1	3	3	3	1
18	30	0	0	0	2	1	1	1	1	1	1	1	0	0	2	0	2	2	1	2	1	1	3	1	1
28	37	0	2	2	0	0	3	0	1	0	1	0	1	0	2	2	1	0	2	0	2	2	1	0	1
31	28	0	0	0	2	0	4	0	1	0	1	0	0	1	2	0	1	0	0	0	1	0	0	1	0
21	34	0	0	0	2	0	0	0	0	1	0	0	1	1	1	2	3	2	3	3	1	3	2	3	1
31	33	1	1	2	0	3	4	0	1	0	0	0	1	1	1	2	1	1	3	0	1	3	0	1	1
36	34	1	2	3	0	0	0	1	1	0	1	0	0	1	2	0	2	0	0	3	3	2	3	3	1
25	32	0	3	3	0	4	4	0	1	1	0	1	0	1	2	3	2	0	0	3	0	0	3	0	1
28	27	0	0	0	2	4	3	1	1	0	0	0	0	0	2	1	2	0	2	2	2	0	1	2	1
36	37	2	0	2	0	3	0	1	1	0	0	1	1	0	1	0	1	2	3	0	3	1	3	0	1
31	30	3	0	3	0	3	3	1	1	0	0	0	1	1	2	0	2	2	3	0	1	0	3	0	1
30	34	2	1	3	0	0	3	0	1	0	1	1	0	1	2	0	1	0	0	0	1	0	1	1	0
28	39	3	0	3	0	4	3	0	1	1	0	1	0	1	1	0	0	0	1	3	0	0	0	0	0
29	30	5	0	5	0	3	4	0	1	1	0	0	0	1	2	2	0	3	2	2	1	3	2	2	1
25	29	1	3	4	0	1	0	0	1	1	0	0	0	1	1	0	1	1	1	2	0	1	0	0	0
25	39	0	0	0	2	4	3	0	1	1	0	1	1	1	2	3	2	2	3	3	1	1	0	1	1
37	33	2	2	4	0	1	3	0	1	0	0	0	0	1	1	0	1	2	0	1	3	3	0	0	1
24	32	0	0	0	2	5	4	0	1	1	0	1	0	1	2	0	2	1	0	2	0	2	2	3	1
31	30	0	0	0	2	0	2	0	1	0	1	1	0	0	2	3	0	3	2	2	1	2	3	2	1
39	37	1	2	3	0	4	0	1	1	1	0	1	0	1	2	1	1	2	0	1	1	0	1	3	1
30	27	0	0	0	2	2	4	0	1	1	0	1	1	0	2	1	2	1	2	1	0	3	1	0	1
28	32	0	3	3	0	1	2	1	1	1	1	0	0	1	2	1	3	2	3	1	0	2	1	0	1
35	34	2	1	3	0	2	0	0	1	0	1	0	0	0	2	0	3	3	2	2	1	3	3	1	1
25	31	0	1	1	2	3	3	1	1	0	1	1	0	0	2	2	1	1	0	3	1	3	0	0	1
25	26	3	1	4	0	1	2	0	1	0	1	0	0	0	2	1	2	0	0	0	0	3	2	2	1
32	39	0	2	2	0	3	1	0	1	1	0	1	0	1	2	1	0	0	2	0	3	0	1	3	1
26	30	2	1	3	0	1	4	0	1	0	0	1	0	0	2	1	0	0	1	1	2	0	1	0	0
31	28	0	3	3	0	3	5	1	1	0	0	0	1	0	1	2	1	1	0	0	1	2	1	0	0
30	32	3	1	4	0	3	4	0	1	1	0	0	1	0	2	1	3	0	0	3	0	1	0	0	0
35	36	3	0	3	0	3	1	0	1	1	0	0	1	0	2	3	2	0	0	3	3	2	3	3	1
31	32	3	0	3	0	1	3	0	1	0	1	1	0	1	2	1	3	0	2	1	1	1	0	0	0
23	32	1	1	2	0	4	4	0	1	0	1	1	0	1	1	3	0	0	2	2	0	2	3	1	1
37	35	3	0	3	0	2	3	1	1	0	0	1	1	0	0	2	2	2	2	1	3	1	1	3	1
19	31	0	0	0	2	5	4	0	1	1	1	1	0	0	1	2	1	0	1	0	3	3	0	1	1
21	28	0	1	1	0	3	1	0	1	0	1	0	0	0	1	1	3	1	1	2	3	2	2	3	1
32	28	2	1	3	0	0	3	0	1	0	1	0	1	1	2	1	2	2	0	2	3	2	3	0	1
31	36	0	3	3	0	0	0	0	1	1	0	0	1	1	2	0	2	3	2	3	2	0	1	0	1
24	28	0	0	0	2	1	5	0	1	1	0	1	0	1	2	0	3	2	0	1	0	2	3	0	1
34	34	2	0	2	0	1	2	0	1	0	0	0	0	1	1	1	0	0	1	0	0	1	0	3	0
21	36	0	1	1	0	4	5	0	1	0	1	1	0	1	2	0	0	0	1	3	2	1	0	2	0
28	34	0	1	1	2	0	0	1	1	1	0	0	0	0	1	1	0	2	2	0	1	3	3	0	1
25	32	0	1	1	0	1	5	1	1	0	1	0	1	1	2	2	3	3	1	1	0	3	0	1	1
23	28	0	1	1	0	3	3	0	1	0	1	0	0	0	2	1	3	0	2	1	0	1	1	0	0
34	36	1	0	1	2	3	1	0	1	0	1	0	1	0	2	2	0	3	2	0	0	3	0	1	1
20	36	0	0	0	2	3	1	1	1	0	0	0	0	0	1	2	3	1	3	2	3	0	3	0	1
30	34	0	1	1	2	0	0	0	1	0	0	0	1	1	1	1	0	2	2	0	3	1	1	0	1
27	26	0	1	1	2	0	0	0	1	1	0	1	1	1	1	0	2	2	0	1	1	0	0	0	0
20	36	2	1	3	0	0	1	0	1	1	0	0	0	0	2	0	0	0	0	2	1	0	0	2	0
30	26	1	1	2	0	4	3	0	1	1	0	0	0	0	2	3	2	2	2	1	1	0	0	1	1
32	30	2	1	3	0	4	0	0	1	0	1	1	0	0	0	1	3	1	0	2	1	0	0	1	0
27	26	3	0	3	0	4	1	0	1	0	1	1	1	1	1	3	0	0	0	1	3	0	0	3	1
34	28	3	0	3	0	3	3	0	1	0	1	0	1	0	2	3	2	2	0	2	3	2	3	0	1
30	29	0	1	1	0	4	3	0	1	0	0	1	0	1	0	3	0	0	1	0	2	2	2	0	1
29	28	0	1	1	2	1	5	0	1	1	0	1	1	0	1	3	1	0	0	1	1	0	2	0	0
23	32	4	0	4	0	4	3	0	1	0	1	1	0	1	2	2	1	0	0	1	0	0	2	1	0
27	37	0	0	0	2	4	3	0	1	1	1	1	0	0	2	3	0	0	2	3	0	0	0	2	1
25	28	1	0	1	2	3	4	1	1	0	1	0	0	1	2	1	2	3	2	2	3	0	3	3	1
30	37	2	1	3	0	4	3	0	1	0	1	0	1	1	2	0	1	2	1	0	0	2	1	2	0
29	28	0	1	1	0	3	5	1	1	0	1	1	0	1	2	0	2	2	0	0	0	0	0	0	0
26	27	0	1	1	2	4	2	0	1	1	0	1	0	1	1	2	2	0	0	0	0	2	3	3	1
25	29	2	0	2	0	3	5	1	1	0	1	1	0	0	2	0	3	0	1	3	0	2	0	0	0
20	26	1	0	1	2	3	3	1	1	0	0	1	1	1	0	3	0	0	2	2	3	1	2	3	1
35	34	1	1	2	0	3	4	0	1	1	0	1	1	1	2	2	2	2	0	0	0	2	1	0	0
26	29	0	2	2	0	1	3	0	1	0	1	0	0	1	2	2	0	2	0	0	0	0	0	3	0
27	32	0	3	3	0	2	1	0	1	1	0	1	0	0	1	3	1	1	3	3	1	0	3	2	1
31	26	1	2	3	0	0	0	1	1	1	1	1	1	1	0	0	2	2	0	1	2	1	2	3	1
19	27	0	0	0	2	3	1	1	1	0	1	1	0	1	1	2	2	0	0	0	1	3	0	3	1
26	31	0	2	2	0	4	4	0	1	1	0	1	1	1	2	3	2	1	1	3	3	2	3	0	1
18	28	0	0	0	2	4	0	0	1	1	1	1	1	1	0	3	1	2	0	3	0	3	2	1	1
28	28	1	0	1	0	1	3	0	1	0	0	1	0	1	2	2	0	0	0	3	2	1	3	1	1
19	26	0	0	0	2	4	4	1	1	0	1	1	1	0	2	2	0	0	2	0	0	0	2	0	0
31	32	1	3	4	0	4	3	0	1	0	1	1	1	1	2	1	2	2	2	2	3	0	3	0	1
24	32	1	3	4	0	1	1	0	1	1	0	0	1	1	2	3	0	0	0	2	2	0	0	2	0
38	30	3	1	4	0	4	1	1	1	1	1	1	0	1	2	3	2	0	2	0	0	2	1	2	1
26	26	0	3	3	0	4	3	1	1	1	0	1	1	1	2	3	2	1	3	2	3	2	0	0	1
29	29	1	1	2	0	5	5	0	1	0	0	1	0	0	2	0	1	1	2	0	3	2	1	0	1
27	28	1	1	2	0	3	4	0	1	0	0	1	0	1	2	1	2	0	0	2	0	1	0	2	0
31	28	2	1	3	0	0	0	0	1	0	1	1	1	0	2	2	0	1	0	0	0	3	1	3	1
34	36	1	1	2	0	0	1	0	1	0	0	1	0	0	2	1	0	1	1	1	1	0	3	3	1
25	30	1	0	1	2	0	3	0	1	0	0	0	1	0	2	3	2	3	2	1	3	2	1	3	1
21	27	0	1	1	0	0	1	0	1	1	1	1	0	1	2	1	2	0	0	2	1	2	0	0	0
21	28	0	1	1	2	3	3	0	1	0	0	1	1	0	2	2	1	0	3	0	3	1	1	0	1
27	30	0	0	0	2	2	2	1	1	0	1	1	0	0	2	0	2	0	0	0	0	3	0	2	0
25	39	1	1	2	0	4	3	0	1	1	0	1	0	0	2	0	1	3	2	2	3	0	0	1	1
38	27	2	2	4	0	1	0	1	1	0	0	0	1	1	2	0	2	1	0	1	0	1	0	2	0
26	30	0	1	1	2	0	3	0	1	0	1	1	0	1	2	1	2	1	0	1	1	1	3	0	1
29	27	0	0	0	2	3	1	0	1	1	1	0	0	0	2	0	3	0	3	3	0	0	1	3	1
30	32	3	1	4	0	4	4	0	1	1	0	0	1	0	2	1	2	0	0	0	0	2	3	0	0
31	30	0	1	1	2	4	4	0	1	0	0	1	0	0	0	2	0	1	0	1	1	1	1	2	0
27	28	1	1	2	0	3	3	1	1	0	0	1	1	0	2	0	2	2	3	3	1	0	1	0	1
36	39	2	1	3	0	4	4	0	1	0	1	0	1	0	2	3	0	0	0	2	1	0	0	2	0
28	35	1	3	4	0	1	3	0	1	0	0	0	0	0	0	0	0	1	1	2	0	1	2	0	0
26	30	1	1	2	0	3	0	0	1	0	1	1	1	1	0	1	3	0	1	0	1	0	0	2	0
24	32	0	0	0	2	1	3	1	1	0	1	0	0	1	2	2	1	3	0	2	2	1	2	0	1
30	34	2	0	2	0	1	3	0	1	0	0	1	0	1	2	2	0	0	0	2	0	0	0	1	0
27	35	2	1	3	0	1	4	0	1	1	1	0	1	1	2	0	0	1	3	0	0	0	1	1	0
38	32	2	2	4	0	3	3	0	1	0	1	0	1	0	2	0	2	0	0	3	3	2	3	3	1
40	26	0	3	3	0	5	4	0	1	1	0	0	0	0	2	1	2	1	3	2	1	0	1	0	1
26	27	0	2	2	0	3	0	1	1	1	0	0	1	0	2	3	1	0	0	2	1	0	3	2	1
37	28	3	1	4	0	0	3	0	1	1	0	0	0	0	1	3	0	2	2	0	2	3	3	0	1
26	29	1	1	2	0	1	3	0	1	0	1	1	0	0	2	0	0	0	0	3	1	0	1	0	0
24	32	0	3	3	0	2	3	0	1	0	1	0	0	1	2	3	2	3	0	0	0	0	3	0	1
27	35	2	1	3	0	1	0	0	1	1	0	0	1	0	2	2	3	3	2	2	3	2	0	3	1
29	31	1	1	2	0	3	1	0	1	0	1	1	0	1	2	1	0	0	0	3	2	1	2	0	0
33	32	2	1	3	0	2	1	1	1	1	0	1	1	1	2	1	1	1	0	0	1	0	0	3	0
28	32	2	1	3	0	0	0	1	1	0	1	0	1	1	1	3	3	1	0	2	0	0	0	0	0
29	37	1	1	2	0	1	5	0	1	1	1	0	1	1	2	3	2	1	1	2	0	3	2	3	1
27	27	0	2	2	0	1	0	0	1	0	0	1	1	1	2	2	1	3	2	1	0	0	0	0	0
26	30	2	0	2	0	5	1	1	1	0	1	0	0	0	2	2	2	0	0	0	0	3	3	1	1
21	29	0	1	1	2	3	4	1	1	1	0	0	0	0	0	1	0	0	1	0	0	0	3	1	0
29	30	2	0	2	0	4	3	0	1	0	1	0	1	0	2	2	0	0	0	0	1	1	3	2	0
26	26	2	1	3	0	3	0	0	1	0	0	0	0	0	2	0	3	1	3	2	1	0	1	0	1
30	39	0	2	2	0	0	3	0	1	0	1	1	0	0	2	1	1	0	2	3	0	0	0	1	0
34	30	1	0	1	2	3	1	0	1	0	1	1	1	1	2	3	0	2	3	2	2	2	1	3	1
34	29	0	1	1	2	1	1	0	1	1	0	1	0	1	2	3	0	3	0	1	3	0	0	0	1
28	26	0	1	1	0	2	0	0	1	0	1	0	0	1	1	2	2	0	1	0	1	0	0	0	0
29	29	1	1	2	0	4	2	0	1	0	1	1	0	1	2	1	0	0	0	2	1	0	0	0	0
30	28	2	2	4	0	3	3	0	1	0	0	0	0	1	1	2	3	3	2	3	1	3	3	0	1
20	29	0	1	1	0	3	0	0	1	0	0	1	0	1	2	0	2	2	3	1	0	1	2	3	1
36	31	1	2	3	0	2	4	0	1	0	1	1	0	1	2	0	2	2	3	1	1	1	0	2	1
20	35	0	3	3	0	1	1	0	1	0	0	1	0	0	2	0	3	1	1	0	1	2	0	2	1
36	29	1	1	2	0	3	1	0	1	1	0	1	1	0	2	0	3	3	1	1	1	0	0	0	0
29	30	2	0	2	0	4	3	0	1	0	1	0	1	0	2	2	0	0	0	0	1	1	3	2	0
25	26	0	0	0	2	5	5	0	1	0	1	1	1	1	1	1	3	1	1	2	2	3	2	1	1
20	30	0	1	1	0	3	0	1	1	1	0	1	0	1	1	3	0	3	0	0	2	0	0	2	1
28	33	1	0	1	0	3	3	1	1	0	0	0	1	1	0	2	1	0	0	1	0	1	1	1	0
28	34	0	4	4	0	0	0	0	1	1	0	0	0	0	2	2	0	3	2	0	0	1	3	0	1
26	26	2	1	3	0	4	4	1	1	1	1	0	0	1	0	2	0	0	0	1	2	0	0	0	0
29	36	2	3	5	0	3	0	0	1	0	1	1	0	1	1	3	1	2	2	3	3	2	0	0	1
38	38	0	1	1	2	4	4	0	1	1	1	0	0	1	2	1	3	0	2	1	1	2	3	0	1
30	30	3	0	3	0	3	4	1	1	1	1	1	0	1	2	2	1	0	1	0	0	1	1	0	0
23	34	1	0	1	0	3	4	0	1	0	0	1	0	1	2	0	2	1	3	2	0	0	0	0	0
27	28	3	1	4	0	0	0	1	1	0	1	1	0	1	2	2	0	2	2	2	0	2	1	1	1
34	34	2	2	4	0	0	3	1	1	1	1	0	0	1	0	0	0	0	1	2	2	3	0	3	1
40	29	2	2	4	0	4	3	0	1	0	0	0	0	1	2	0	2	2	2	2	3	0	3	0	1
29	29	0	2	2	0	1	0	0	1	0	1	0	0	1	1	1	0	1	1	2	0	0	0	0	0
38	28	0	1	1	2	0	3	0	1	0	1	0	0	1	1	0	3	0	0	2	2	0	3	3	1
37	36	3	0	3	0	4	4	0	1	0	1	1	0	1	2	3	1	1	3	2	1	0	0	0	1
20	29	0	0	0	2	1	3	0	1	1	0	1	1	1	2	0	2	0	0	0	3	0	1	2	0
24	31	2	0	2	0	4	4	0	1	0	1	1	0	1	2	3	0	0	3	0	2	0	0	1	0
29	32	0	2	2	0	0	0	0	1	0	0	0	0	1	2	1	2	2	3	0	1	3	1	2	1
34	28	0	2	2	0	3	3	0	1	0	1	1	0	0	2	3	2	2	0	2	0	2	0	3	1
28	29	1	1	2	0	1	3	0	1	0	1	1	1	1	2	1	3	3	3	1	1	0	2	2	1
24	29	2	0	2	0	3	3	1	1	0	1	1	1	0	1	3	0	1	0	1	0	2	1	2	1
26	27	1	0	1	2	2	1	0	1	0	0	1	1	1	0	0	2	1	0	2	0	0	1	3	0
26	27	2	2	4	0	3	3	0	1	0	0	1	0	1	2	2	0	3	3	0	1	3	0	0	1
20	38	0	0	0	2	3	3	0	1	1	0	1	1	1	2	1	2	0	0	1	0	3	1	3	1
20	34	0	0	0	2	4	3	1	1	1	0	0	0	1	2	1	3	1	0	0	0	2	0	0	0
20	29	0	0	0	2	0	0	1	1	1	1	1	1	0	0	1	3	0	1	3	1	2	0	1	1
34	39	1	0	1	0	1	1	1	1	1	1	0	0	1	2	2	1	0	0	0	1	0	0	0	0
28	29	3	1	4	0	3	0	1	1	0	1	0	1	0	2	1	0	2	0	1	2	1	0	0	0
33	30	2	1	3	0	1	0	1	1	1	0	0	0	0	0	2	2	0	1	1	0	2	1	0	0
26	34	3	2	5	0	3	0	0	1	0	0	1	0	0	2	0	1	1	0	1	1	1	2	0	0
20	36	0	0	0	2	2	4	0	1	0	0	0	0	0	2	3	2	1	1	1	3	0	1	3	1
36	33	0	3	3	0	2	0	1	1	0	0	1	1	1	1	2	2	3	1	2	0	0	2	3	1
20	37	0	0	0	2	4	4	0	1	0	1	0	1	0	2	0	2	3	2	2	0	2	0	1	1
31	35	3	0	3	0	4	2	0	1	0	0	1	0	1	2	0	2	0	0	0	1	0	1	2	0
25	27	0	1	1	2	4	3	0	1	0	1	1	1	0	2	3	1	1	1	1	0	1	1	1	1
25	38	1	1	2	0	4	4	0	1	0	1	1	0	1	2	1	3	2	1	0	0	1	0	2	1
30	37	1	2	3	0	4	5	0	1	0	0	0	1	0	2	0	1	0	1	0	0	1	0	0	0
30	28	4	0	4	0	3	1	0	1	0	0	1	0	1	2	1	1	2	2	3	1	0	2	2	1
36	26	2	1	3	0	4	3	0	1	1	0	0	0	0	2	1	0	2	0	2	3	0	0	0	0
25	31	2	0	2	0	0	0	0	1	0	1	1	1	1	1	0	0	0	1	3	0	0	0	0	0
28	30	1	3	4	0	3	3	0	1	1	0	1	0	1	2	2	3	2	1	3	1	2	3	0	1
28	27	3	0	3	0	3	4	1	1	0	0	1	0	0	1	0	2	0	1	3	1	2	1	2	1
34	29	4	0	4	0	4	0	0	1	1	0	0	0	0	2	3	2	0	0	0	0	2	3	3	1
30	33	2	2	4	0	2	1	1	1	0	1	0	1	0	2	1	0	1	1	0	1	0	1	0	0
35	36	0	3	3	0	2	4	0	1	0	0	1	0	0	2	1	2	2	2	2	0	3	3	0	1
26	28	0	1	1	0	1	0	0	1	1	1	0	1	0	2	0	0	0	1	0	2	3	0	1	0
32	34	2	2	4	0	4	4	1	1	0	1	0	0	0	1	1	0	3	1	0	1	0	2	1	0
24	36	2	2	4	0	4	4	0	1	0	1	0	0	1	2	1	2	0	0	0	0	2	3	3	1
25	27	2	0	2	0	4	0	0	1	1	1	1	1	1	1	2	1	0	0	1	1	0	3	0	0
30	27	3	2	5	0	0	0	0	1	0	0	1	0	0	2	0	1	0	1	2	2	0	2	3	1
29	28	0	2	2	0	3	1	0	1	0	1	0	1	1	2	1	0	3	2	2	0	2	3	3	1
30	33	2	3	5	0	0	0	1	1	1	0	1	0	1	2	2	2	0	0	0	1	3	1	0	0
28	33	1	2	3	0	1	1	0	1	0	1	0	1	0	2	0	2	2	0	3	1	0	0	0	0
39	26	3	2	5	0	4	4	0	1	0	1	1	0	0	2	2	0	1	0	0	3	0	0	1	0
28	32	2	0	2	0	0	2	0	1	0	1	0	1	0	2	1	2	0	0	3	3	2	3	2	1
26	37	0	2	2	0	3	0	0	1	0	0	1	1	1	0	2	0	1	1	2	0	1	1	1	0
35	38	3	1	4	0	2	0	0	1	0	0	0	0	0	2	0	1	3	2	0	2	0	0	2	1
18	26	0	2	2	0	3	3	0	1	0	1	1	0	1	2	1	3	2	2	0	2	0	2	1	1
24	28	0	2	2	0	0	1	0	1	0	1	1	0	0	2	3	2	2	2	1	0	0	3	0	1
31	33	3	1	4	0	0	3	0	1	1	0	1	0	1	2	3	1	0	3	1	3	0	1	0	1
30	36	0	0	0	2	4	3	0	1	0	0	1	1	1	2	2	1	2	0	3	3	0	0	2	1
25	30	1	1	2	0	3	0	0	1	0	1	0	1	0	2	2	0	0	1	1	3	0	0	3	1
25	28	0	1	1	0	2	0	0	1	1	1	1	0	0	2	2	0	0	3	3	3	0	0	0	1
29	27	1	3	4	0	3	2	1	1	1	0	1	0	1	2	2	0	2	2	0	0	0	1	0	0
29	26	1	2	3	0	4	3	0	1	0	0	0	1	1	2	1	2	2	3	2	3	3	2	2	1
29	29	0	1	1	0	0	0	0	1	0	1	0	1	0	0	2	0	0	0	0	0	1	0	0	0
38	34	0	1	1	2	1	0	0	1	0	1	0	0	1	1	2	3	0	1	1	0	1	3	0	1
20	32	1	0	1	2	3	1	1	1	0	0	0	1	0	2	3	2	1	1	1	1	0	1	3	1
31	36	3	0	3	0	4	5	0	1	1	1	0	1	1	1	1	1	2	0	0	2	0	2	0	0
29	33	2	2	4	0	3	3	0	1	0	1	1	1	0	0	3	0	1	0	1	0	2	0	1	0
31	32	1	2	3	0	3	4	1	1	1	0	0	0	0	2	1	2	2	0	0	3	3	0	3	1
34	29	1	2	3	0	4	4	0	1	0	0	0	0	1	0	3	0	0	0	0	0	0	0	0	0
30	28	2	3	5	0	4	4	0	1	0	1	0	0	0	0	2	2	0	0	0	0	2	3	2	1
27	28	2	0	2	0	1	1	0	1	0	1	1	0	1	0	0	2	0	0	0	1	2	0	1	0
32	29	2	1	3	0	2	0	0	1	1	0	0	1	0	2	3	0	0	2	2	0	2	0	0	0
34	30	3	1	4	0	0	3	0	1	0	0	0	1	1	2	3	1	2	2	3	1	3	1	2	1
25	37	1	0	1	2	1	0	0	1	0	1	0	0	0	2	0	2	2	3	2	3	3	0	0	1
30	30	2	1	3	0	5	5	1	1	0	1	1	0	0	2	0	0	0	1	2	0	1	1	0	0
30	32	0	3	3	0	4	3	0	1	0	0	1	1	1	2	1	2	2	0	0	0	2	1	0	0
31	33	1	1	2	0	5	5	0	1	0	0	1	0	0	1	1	3	0	3	1	1	0	3	3	1
18	27	0	0	0	2	4	0	1	1	0	1	0	0	1	1	3	1	1	3	1	1	2	1	0	1
31	26	1	1	2	0	3	1	0	1	1	0	0	0	1	2	0	3	0	0	2	1	3	0	2	1
30	32	2	1	3	0	5	5	1	1	0	0	1	0	0	1	1	1	1	2	0	1	2	3	1	1
23	30	0	2	2	0	3	3	0	1	0	1	0	1	0	2	3	0	1	3	3	1	2	2	1	1
27	36	2	0	2	0	4	3	0	1	0	0	1	0	0	1	2	0	2	3	1	0	2	2	1	1
30	31	3	1	4	0	1	2	1	1	1	0	0	0	0	2	2	2	0	0	2	3	0	0	3	1
28	32	2	1	3	0	4	4	0	1	1	0	0	0	1	2	2	2	2	0	2	0	0	2	3	1
26	26	2	0	2	0	3	4	0	1	1	0	0	1	1	2	0	0	3	0	3	2	3	3	3	1
23	36	2	0	2	0	0	3	0	1	0	0	0	0	0	2	2	0	3	3	1	0	1	0	1	1
27	33	1	0	1	2	2	3	1	1	0	0	0	1	0	0	1	2	1	0	2	1	3	0	1	1
26	27	0	3	3	2	0	0	0	1	0	0	1	1	0	1	0	0	1	1	2	0	3	0	2	0
27	37	2	0	2	0	0	3	0	1	0	0	0	1	1	2	1	1	2	2	1	1	2	2	1	1
30	29	0	2	2	0	3	1	1	1	0	0	1	1	1	1	2	3	3	1	3	0	2	0	2	1
20	36	1	0	1	2	2	2	1	1	1	0	1	1	0	2	3	1	1	0	2	3	0	3	2	1
23	28	0	0	0	2	4	3	0	1	0	0	0	1	1	2	0	2	0	1	1	1	0	0	1	0
27	28	1	0	1	2	4	4	0	1	0	0	0	0	0	2	0	3	1	2	0	0	3	0	0	0
22	29	1	0	1	2	3	3	0	1	0	0	1	1	0	2	0	2	1	1	2	0	2	2	1	1
20	30	2	0	2	0	3	3	0	1	0	1	1	0	1	2	2	0	2	3	2	3	0	0	0	1
29	26	0	4	4	0	2	0	1	1	0	0	0	0	0	2	1	3	0	2	0	2	0	2	1	1
27	26	2	0	2	0	0	4	1	1	1	1	1	0	0	0	3	0	3	2	0	3	0	0	2	1
28	36	0	5	5	0	1	1	1	1	0	1	0	0	0	2	2	3	3	2	2	0	0	0	3	1
22	33	0	1	1	0	1	0	0	1	0	0	1	1	0	0	2	1	1	0	1	2	1	0	0	0
29	36	0	2	2	0	4	3	1	1	1	0	0	0	0	1	1	2	0	1	1	0	0	1	1	0
21	28	0	1	1	0	3	4	0	1	0	1	1	0	1	2	1	2	0	0	1	1	1	0	1	0
30	35	2	2	4	0	4	3	0	1	0	0	0	1	1	2	0	3	0	0	1	0	0	0	1	0
23	32	1	1	2	0	1	1	0	1	0	0	1	0	0	1	1	1	0	2	0	2	1	0	1	0
25	26	1	3	4	0	4	1	1	1	1	0	1	0	1	2	2	0	1	0	0	0	3	1	3	1
19	26	0	0	0	2	4	3	0	1	0	1	1	0	0	0	2	0	3	1	3	1	3	3	0	1
38	30	2	1	3	0	3	4	0	1	0	1	1	1	0	2	2	1	1	3	1	1	3	3	3	1
29	30	1	0	1	2	3	1	0	1	1	0	0	0	0	2	1	3	3	2	0	0	2	0	1	1
29	27	1	2	3	0	0	0	0	1	1	0	0	0	0	2	1	2	0	0	1	1	1	3	2	1
30	36	0	3	3	0	3	1	0	1	0	0	0	0	0	1	2	2	2	0	1	0	0	3	0	1
27	32	0	0	0	2	4	3	0	1	0	1	0	1	1	2	2	0	0	0	1	0	0	0	1	0
26	27	0	0	0	2	3	2	0	1	1	1	0	1	1	0	1	2	2	0	0	1	1	1	2	1
30	27	1	3	4	0	3	4	0	1	0	0	1	0	0	1	0	2	2	0	1	1	1	0	0	0
25	30	0	2	2	0	3	4	1	1	1	1	0	0	1	1	3	2	1	1	2	1	2	0	3	1
32	26	4	0	4	0	3	4	0	1	0	1	1	0	1	2	0	2	0	0	2	3	0	3	1	1
25	37	0	1	1	0	1	2	1	1	0	1	1	1	1	0	1	3	0	1	3	1	1	2	1	1
31	30	0	5	5	0	4	0	0	1	0	1	0	0	1	2	2	3	1	0	0	0	1	1	3	1
18	28	0	0	0	2	2	0	1	1	0	1	0	1	1	2	2	1	2	3	0	0	0	2	1	1
28	32	1	0	1	2	1	2	1	1	1	1	0	0	1	1	3	1	2	1	2	1	0	0	1	1
33	33	1	3	4	0	3	0	1	1	0	1	1	1	0	2	2	3	3	0	1	1	1	1	0	1
23	26	0	0	0	2	0	3	0	1	1	0	0	0	1	2	2	0	0	1	3	0	0	1	0	0
30	28	1	1	2	0	1	2	1	1	0	1	1	0	1	2	3	3	0	2	1	0	1	1	3	1
30	30	1	3	4	0	3	4	0	1	0	1	0	0	0	2	0	2	3	2	0	0	1	2	0	1
35	26	1	2	3	0	0	2	0	1	0	1	0	0	1	2	2	2	2	0	2	3	3	2	0	1
23	27	1	1	2	0	4	4	1	1	1	0	1	0	1	2	2	0	0	0	2	3	3	0	1	1
21	27	1	0	1	2	4	0	0	1	0	0	1	1	0	1	3	1	0	0	0	1	0	0	0	0
20	29	0	0	0	2	3	1	1	1	1	0	0	1	0	2	0	1	3	2	3	2	2	0	1	1
27	28	0	3	3	0	3	3	0	1	1	0	1	0	1	2	0	3	3	3	2	2	3	3	0	1
28	36	0	2	2	0	3	1	0	1	1	0	1	0	0	2	2	2	3	2	1	0	0	0	1	1
20	26	2	1	3	0	1	4	1	1	0	0	1	1	1	2	3	1	2	0	0	1	0	0	1	0
30	26	3	0	3	0	4	4	1	1	0	1	0	0	1	2	1	0	3	2	3	0	0	1	0	1
24	39	1	1	2	0	3	1	0	1	0	1	0	0	1	2	2	1	0	0	0	1	0	0	1	0
29	28	1	2	3	0	3	3	0	1	0	1	1	0	1	2	0	0	0	0	2	1	0	0	3	0
32	27	0	0	0	2	0	0	0	1	1	0	0	1	0	2	1	2	0	2	3	3	0	2	1	1
29	27	0	0	0	2	3	1	1	1	0	0	1	1	1	2	0	2	0	1	0	0	2	0	2	0
28	30	0	2	2	0	2	2	0	1	0	1	0	0	1	0	1	1	1	0	0	0	1	0	0	0
26	32	3	2	5	0	0	1	0	1	1	1	0	1	0	2	1	3	0	1	3	1	1	1	0	1
26	29	1	3	4	0	0	4	0	1	1	1	1	0	0	2	2	3	2	3	3	2	2	0	3	1
26	31	0	3	3	0	0	0	0	1	0	1	0	0	0	1	3	3	2	1	1	1	2	1	0	1
26	37	2	4	6	0	1	0	0	1	0	1	0	1	0	2	3	0	0	2	2	2	2	3	1	1
21	28	2	0	2	0	3	1	0	1	1	0	0	0	0	1	3	3	3	0	2	0	2	3	0	1
24	35	2	0	2	0	2	2	0	1	0	1	0	0	1	2	2	2	0	0	1	1	1	3	3	1
27	27	2	4	6	0	3	1	0	1	0	1	1	0	1	2	2	0	0	0	2	1	0	0	0	0
27	31	0	3	3	0	3	0	1	1	0	0	1	1	1	1	1	2	2	0	0	3	1	0	0	0
28	26	3	0	3	0	1	1	0	1	0	1	0	1	0	1	3	2	2	1	2	1	0	0	3	1
27	29	3	0	3	0	3	4	1	0	0	0	1	1	0	1	1	0	3	1	3	3	0	0	2	1
28	34	0	3	3	0	3	2	0	1	1	0	0	0	1	2	1	2	1	0	1	1	2	3	2	1
29	27	0	0	0	2	1	3	0	1	0	0	1	1	1	2	3	3	0	1	2	0	3	1	1	1
23	27	0	1	1	0	1	4	0	1	0	1	0	1	0	2	1	1	0	0	0	2	2	1	2	0
22	30	0	0	0	0	3	3	0	1	1	1	0	1	0	0	0	1	1	0	0	1	0	3	2	0
36	27	1	2	3	0	3	4	0	1	0	0	1	0	1	2	2	0	2	1	0	3	3	0	1	1
30	26	3	0	3	0	3	4	0	1	1	0	0	0	0	2	0	2	0	0	0	1	1	3	0	0
19	29	1	0	1	0	3	1	1	1	0	1	1	0	1	2	1	2	0	3	2	0	0	3	3	1
25	26	1	3	4	0	0	1	0	1	1	0	1	0	1	0	3	2	2	2	2	0	1	1	3	1
32	34	2	2	4	0	0	4	1	1	0	0	0	1	0	2	0	2	1	2	1	0	1	1	0	0
28	28	2	1	3	0	3	5	0	1	1	0	1	1	1	2	2	3	1	1	0	0	1	0	0	0
34	27	1	3	4	0	0	0	0	1	0	1	1	0	0	1	1	1	0	1	2	2	2	1	0	1
19	27	0	0	0	2	0	0	0	1	1	0	0	0	1	2	0	2	1	1	0	1	0	0	0	0
34	30	5	0	5	0	4	3	0	1	0	0	1	0	1	2	2	3	0	0	3	3	3	1	1	1
20	38	0	0	0	2	3	1	0	1	0	1	1	0	1	2	0	1	2	2	1	0	2	2	1	1
34	36	1	0	1	2	3	1	0	1	0	1	0	1	0	2	2	0	3	2	0	0	3	0	1	1
36	34	1	3	4	0	4	3	1	1	0	0	1	0	0	2	3	2	3	2	0	0	2	1	3	1
21	27	0	0	0	2	3	1	1	1	0	0	0	1	1	1	1	1	2	2	2	0	0	1	2	1
18	26	0	0	0	2	1	0	0	1	0	1	1	1	0	2	0	2	1	1	0	1	1	1	1	0
19	37	1	1	2	0	3	3	0	1	1	0	0	0	0	0	1	2	0	1	0	0	2	3	3	1
29	38	0	1	1	2	2	5	1	1	0	0	1	0	1	2	0	2	1	0	2	0	2	0	2	0
26	36	0	1	1	0	5	5	1	1	0	0	0	1	0	2	2	0	0	3	3	2	3	2	3	1
22	36	0	0	0	2	1	2	0	1	0	1	1	1	1	2	0	2	0	0	1	0	3	1	1	0
27	35	0	1	1	2	1	4	1	1	1	1	1	1	1	2	3	0	2	1	3	0	1	0	0	1
27	26	0	3	3	0	0	0	1	1	1	1	1	1	0	1	3	2	2	2	0	0	0	0	1	1
22	30	2	0	2	0	4	3	0	1	0	1	0	0	0	1	2	1	1	2	0	2	2	1	2	1
20	35	0	1	1	0	4	2	0	1	1	0	1	0	1	1	2	1	1	0	1	0	0	1	0	0
34	34	0	3	3	0	3	0	0	1	1	1	1	0	0	0	0	0	3	2	0	1	2	0	0	0
36	29	1	1	2	0	0	0	0	1	0	0	1	0	1	1	3	0	2	1	3	1	0	2	0	1
21	30	0	0	0	2	3	3	0	1	1	1	0	1	1	2	1	2	2	1	2	3	2	2	3	1
26	36	0	1	1	2	0	0	0	1	0	1	1	1	0	2	3	0	3	1	3	1	0	1	0	1
34	34	0	2	2	0	4	0	1	1	0	1	1	0	1	2	1	2	1	1	1	1	0	0	0	0
20	29	0	0	0	2	2	4	0	1	0	0	0	0	1	2	3	0	3	0	2	0	3	0	3	1
19	27	0	0	0	2	0	0	0	1	1	0	0	0	1	2	0	2	1	1	0	1	0	0	0	0
28	32	0	1	1	2	4	3	0	1	1	0	0	1	0	2	3	0	3	0	2	1	3	0	0	1
34	36	2	2	4	0	3	1	0	1	0	1	0	1	1	2	3	2	2	2	0	0	2	1	3	1
30	37	1	2	3	0	0	1	0	1	0	1	1	0	1	0	2	1	1	2	1	1	1	1	2	1
32	38	2	1	3	0	0	1	0	1	1	0	0	0	1	2	0	2	0	0	0	3	3	3	0	1
30	26	1	1	2	0	3	2	0	1	1	0	1	1	1	2	2	3	1	1	0	2	3	2	2	1
24	31	0	1	1	2	0	4	0	1	0	0	0	0	0	2	0	1	1	1	2	3	0	2	1	1
24	31	2	1	3	0	2	0	0	1	0	0	0	0	1	2	1	3	1	0	0	0	1	2	0	0
27	32	0	1	1	0	3	1	0	1	0	1	0	1	0	2	1	0	0	0	3	3	3	3	3	1
30	26	3	1	4	0	1	0	1	1	1	0	1	0	0	0	0	3	1	3	2	1	0	1	0	1
24	27	1	2	3	0	1	4	0	1	1	1	1	0	0	2	1	2	1	0	1	1	0	1	0	0
27	26	1	0	1	2	3	4	0	1	1	0	0	1	0	1	0	0	0	0	1	0	0	0	0	0
30	27	0	3	3	0	4	3	1	1	0	0	0	1	1	0	2	0	3	1	3	0	2	3	2	1
30	39	0	0	0	2	2	2	0	1	0	1	1	0	1	2	3	1	0	2	2	0	2	0	2	1
26	34	1	1	2	0	3	1	1	1	1	0	1	0	1	1	1	2	0	0	0	0	0	3	3	0
29	34	3	0	3	0	4	1	0	1	1	0	0	0	0	2	3	1	1	0	0	1	1	2	0	0
31	26	0	1	1	2	1	4	0	1	0	1	0	0	0	2	1	3	3	2	0	0	3	0	3	1
26	34	2	0	2	0	0	3	0	1	0	1	0	0	0	2	3	0	2	3	3	2	0	0	2	1
28	36	0	4	4	0	0	4	0	1	0	1	0	0	0	1	0	3	1	0	2	1	3	0	0	1
28	30	3	0	3	0	1	1	1	1	0	0	0	1	0	2	0	1	2	2	1	0	0	0	2	0
23	28	0	0	0	2	5	5	0	1	0	1	0	0	0	0	2	2	1	3	0	1	1	0	1	1
25	38	0	1	1	2	0	0	0	1	0	0	0	0	0	2	1	1	0	3	1	2	0	0	1	0
27	29	3	3	6	0	4	3	1	1	0	1	1	0	1	2	1	2	0	0	3	3	2	3	3	1
29	33	1	0	1	2	2	4	0	1	1	1	1	0	0	2	0	2	0	2	0	1	3	1	2	1
27	36	1	1	2	0	1	0	0	1	1	1	0	1	1	2	3	1	3	2	1	0	0	1	0	1
34	34	2	1	3	0	1	0	1	1	0	1	0	0	1	0	0	2	0	0	0	1	3	1	0	0
46	35	4	0	4	0	2	0	1	1	0	1	1	1	1	2	1	2	2	2	1	3	3	1	0	1
30	32	2	0	2	0	1	3	0	1	0	0	0	0	0	2	0	3	1	1	0	1	0	1	0	0
22	35	1	0	1	2	3	1	1	1	1	0	0	0	0	2	1	0	3	0	1	3	3	1	3	1
36	34	1	0	1	0	3	3	0	1	0	1	1	1	0	2	2	0	2	3	0	2	2	2	2	1
26	28	0	2	2	0	0	1	0	1	1	1	1	0	0	0	1	0	3	2	0	3	1	3	0	1
20	31	0	0	0	2	4	3	0	1	1	0	1	1	1	2	3	3	0	1	0	1	3	1	0	1
25	26	2	0	2	0	4	4	1	1	0	1	0	0	0	2	3	2	1	0	3	3	2	0	3	1
30	39	2	2	4	0	4	4	1	1	0	0	0	0	0	2	3	0	0	0	1	1	2	1	0	0
37	27	0	3	3	0	3	2	0	1	0	0	0	1	0	2	0	1	1	3	3	0	2	0	0	1
25	28	1	1	2	0	4	1	1	1	0	0	1	0	1	2	2	0	1	0	0	0	3	2	0	0
28	33	0	1	1	2	5	5	0	1	0	1	1	0	1	1	0	2	0	2	1	0	1	0	0	0
37	27	2	2	4	0	1	0	1	1	0	0	0	1	1	2	2	1	1	0	0	2	0	0	2	0
39	32	1	0	1	2	1	4	0	1	0	1	0	0	0	2	3	0	3	2	3	3	0	0	0	1
35	28	2	2	4	0	0	3	0	1	0	1	0	1	0	2	1	2	2	0	3	1	0	0	0	0
29	27	0	1	1	2	3	1	1	1	0	1	0	0	0	2	2	3	0	0	0	1	2	1	1	1
24	36	0	3	3	0	3	3	0	1	1	0	0	0	0	2	0	2	2	2	0	0	2	1	2	1
25	38	0	3	3	0	0	3	0	1	1	0	1	0	0	2	0	2	1	2	3	0	1	0	0	0
26	35	1	2	3	0	4	0	0	1	0	1	0	1	0	2	1	2	2	0	2	0	2	0	2	1
26	30	0	2	2	0	3	1	0	1	1	1	0	0	0	2	0	3	0	0	3	0	1	0	3	1
19	28	0	0	0	2	4	3	0	1	0	0	1	1	1	2	0	2	3	1	2	1	0	0	1	1
30	30	2	1	3	0	5	5	1	1	0	1	1	0	0	2	0	0	0	1	2	0	1	1	0	0
24	35	0	0	0	2	0	5	0	1	0	1	1	0	1	2	0	3	1	1	0	0	0	1	0	0
31	38	2	1	3	0	1	4	0	1	0	1	1	0	1	2	0	1	1	0	0	1	1	3	0	0
30	26	2	0	2	0	3	3	1	1	0	0	1	0	1	2	1	1	0	1	1	2	0	2	2	1
26	30	0	2	2	0	4	2	0	1	0	1	0	0	1	2	2	0	0	0	2	1	0	0	2	0
30	29	2	0	2	0	1	0	0	1	0	0	1	0	0	2	2	1	0	0	1	0	1	0	3	0
25	26	0	0	0	2	0	0	0	1	1	1	0	1	1	2	0	1	2	2	2	0	1	3	1	1
26	32	0	4	4	0	0	0	1	1	0	1	0	0	1	2	1	0	2	0	1	0	2	0	1	0
23	28	0	0	0	2	3	3	0	1	1	1	0	0	1	2	2	2	1	2	3	2	3	2	3	1
26	30	5	2	7	0	1	0	1	1	0	0	0	1	1	2	0	0	0	2	0	0	1	3	1	0
39	27	0	2	2	0	1	0	0	1	0	0	0	1	0	1	2	1	2	2	3	2	1	2	2	1
31	28	0	1	1	2	0	4	0	1	0	1	1	0	1	0	2	0	3	2	0	3	2	3	3	1
22	29	1	1	2	0	4	0	0	1	1	0	1	0	1	1	1	0	3	2	2	1	2	0	0	1
31	39	0	4	4	0	0	3	0	1	0	1	0	0	0	2	2	2	2	2	0	0	2	1	0	1
38	36	2	0	2	0	4	4	0	1	1	1	0	1	1	2	0	3	2	0	0	0	2	1	0	0
20	36	0	0	0	2	5	4	0	1	0	0	1	0	0	1	1	0	1	1	1	1	1	3	1	1
26	28	0	1	1	0	4	3	0	1	1	0	1	1	0	0	1	0	0	1	0	0	0	2	0	0
26	28	1	2	3	0	4	3	0	1	0	1	1	0	1	2	1	2	0	0	1	1	3	1	0	0
29	27	0	0	0	2	1	3	0	1	0	0	1	1	1	2	3	3	0	1	2	0	3	1	1	1
27	35	0	2	2	0	3	2	0	1	1	1	1	0	1	2	1	0	0	0	2	1	0	0	3	0
32	35	1	1	2	0	3	3	0	1	1	0	0	0	0	1	0	0	1	1	1	1	1	3	1	0
40	37	1	2	3	0	4	0	0	1	0	0	0	1	1	2	3	1	1	0	1	0	1	3	1	1
20	36	0	4	4	0	3	1	1	1	0	1	0	1	0	2	1	0	0	2	2	0	2	3	1	1
31	35	1	2	3	0	4	1	0	1	1	0	0	0	0	2	2	2	0	0	0	1	1	3	2	1
34	32	2	2	4	0	4	3	0	1	1	1	0	0	1	2	2	2	3	2	2	3	3	2	1	1
26	28	0	1	1	0	3	0	0	1	0	0	1	1	0	2	3	2	3	0	1	1	2	0	1	1
26	30	2	2	4	0	0	0	0	1	0	1	1	0	1	0	1	2	3	0	1	1	3	1	3	1
32	37	2	1	3	0	3	1	0	1	1	0	1	0	1	2	2	3	2	0	0	1	2	0	0	1
23	26	0	1	1	2	5	3	1	1	1	0	1	0	0	1	1	1	2	0	3	3	2	3	3	1
24	26	0	0	0	2	5	1	0	1	0	0	0	1	0	1	3	2	1	2	2	3	3	1	0	1
18	32	0	0	0	2	2	5	0	1	0	1	1	1	1	2	1	2	0	2	0	1	1	0	1	0
36	36	2	2	4	0	0	4	0	1	0	1	0	0	0	2	0	3	0	2	2	0	3	1	0	1
20	33	0	1	1	2	0	2	0	1	1	0	0	1	0	2	2	3	2	0	0	2	0	0	1	1
38	35	2	0	2	0	1	4	1	1	0	0	1	0	0	2	1	3	0	3	2	1	2	1	3	1
29	26	0	3	3	0	4	4	0	1	0	0	1	0	1	2	0	1	2	0	0	1	1	2	0	0
30	29	2	0	2	0	2	2	0	1	0	0	1	1	1	2	0	2	0	3	1	0	0	2	1	0
22	30	0	0	0	2	1	1	1	1	0	1	1	0	1	2	0	3	2	1	0	0	0	2	0	0
32	26	0	3	3	0	3	2	1	1	0	1	0	1	1	2	1	0	1	0	0	0	0	2	1	0
30	34	1	2	3	0	3	0	0	1	0	1	0	0	0	2	1	3	2	0	2	2	0	3	3	1
29	30	0	2	2	0	0	2	0	1	0	0	1	0	0	2	1	0	2	3	0	2	3	2	3	1
29	30	2	2	4	0	3	3	0	1	1	0	1	0	1	2	0	1	2	0	0	1	1	2	1	0
40	27	2	0	2	0	0	1	0	1	0	0	0	0	1	2	2	3	0	3	0	0	1	1	1	1
19	26	0	0	0	2	3	1	1	1	1	0	0	0	1	2	3	2	0	0	2	0	0	1	0	0
20	38	1	0	1	2	3	1	1	1	0	1	0	1	0	2	2	3	0	3	2	1	3	0	0	1
24	29	2	0	2	0	1	1	0	1	1	1	1	1	1	2	2	0	0	0	1	0	0	0	0	0
29	26	1	2	3	0	3	4	0	1	0	0	1	1	1	2	0	2	0	3	1	0	0	0	3	0
30	36	0	1	1	0	2	0	0	1	0	1	0	0	0	2	1	3	0	2	0	0	0	0	2	0
18	27	0	0	0	2	1	1	1	1	1	1	1	0	1	2	0	2	3	2	1	0	3	1	2	1
35	37	2	0	2	0	3	4	0	1	0	1	0	0	0	2	2	0	2	2	2	2	0	1	1	1
29	38	0	4	4	0	3	3	0	1	0	1	0	0	0	2	0	3	1	2	1	0	1	3	1	1
28	27	0	2	2	0	4	1	0	1	1	0	1	1	1	2	3	1	0	1	0	2	0	2	2	1
31	29	0	2	2	0	0	1	0	1	0	1	0	1	0	2	0	0	0	0	2	1	0	0	2	0
36	36	0	3	3	0	4	3	1	1	1	0	0	1	1	1	1	0	3	3	1	3	0	2	1	1
36	39	1	1	2	0	1	3	0	1	0	1	1	0	1	2	2	0	0	0	2	0	3	3	3	1
29	28	0	2	2	0	2	2	0	1	0	0	1	0	1	2	3	1	1	0	1	3	1	1	1	1
30	36	0	0	0	2	3	0	1	1	1	0	1	0	1	1	0	2	3	2	0	3	0	0	3	1
27	36	0	1	1	2	3	3	1	1	1	1	1	0	1	1	3	0	3	0	0	2	0	0	2	1
27	27	1	1	2	0	0	0	0	1	0	1	1	0	0	2	3	2	0	3	2	0	2	0	3	1
24	32	1	0	1	0	5	2	0	1	0	1	0	0	0	2	0	3	2	3	3	1	2	2	0	1
33	35	4	1	5	0	0	3	0	1	1	0	1	1	1	0	3	0	1	1	1	1	1	0	1	0
28	26	1	1	2	0	0	1	0	1	0	0	1	1	1	2	1	0	2	3	3	2	3	2	0	1
20	26	3	0	3	0	0	2	0	1	0	1	0	1	1	0	0	2	0	0	0	1	3	1	2	0
28	29	0	2	2	0	0	1	1	1	1	0	0	0	1	0	2	0	2	0	1	0	0	0	1	0
37	33	2	4	6	0	4	3	0	1	0	1	1	0	1	2	0	3	2	1	1	2	3	1	0	1
29	30	2	1	3	0	0	3	0	1	0	1	0	0	0	2	2	3	0	1	2	3	0	3	3	1
24	35	1	2	3	0	0	3	0	1	0	1	0	0	0	2	2	2	0	0	3	1	3	0	3	1
27	34	0	1	1	2	2	0	0	1	1	0	1	0	1	2	1	2	2	0	2	0	2	0	0	0
28	29	1	1	2	0	3	0	0	1	0	0	1	1	1	1	1	0	1	1	1	1	1	3	1	1
31	29	2	2	4	0	1	3	0	1	1	0	0	0	1	2	2	3	2	0	3	1	1	3	2	1
23	26	3	1	4	0	0	0	0	1	0	0	1	0	1	2	0	1	1	1	1	1	0	1	0	0
22	28	1	0	1	0	5	2	0	1	1	1	1	1	1	2	1	2	3	1	1	0	0	1	1	1
23	30	1	2	3	0	5	0	0	1	1	0	1	0	0	2	1	2	2	2	2	1	3	3	2	1
21	30	0	0	0	2	3	1	0	1	1	0	0	1	0	2	1	2	0	2	3	0	0	1	3	1
22	26	0	2	2	0	2	2	0	1	0	1	0	0	0	1	3	3	0	0	2	0	2	0	3	1
20	31	0	0	0	2	0	4	0	1	0	0	1	0	1	0	2	3	2	1	2	3	1	0	2	1
26	34	0	2	2	0	0	3	0	1	0	1	1	0	0	2	3	3	2	2	0	2	0	1	2	1
27	29	1	0	1	2	2	3	0	1	0	1	1	0	1	0	0	3	2	1	3	1	1	1	0	1
29	26	0	3	3	0	3	1	0	1	1	0	0	0	1	2	1	0	0	0	2	1	0	0	0	0
39	29	2	1	3	0	0	4	0	1	0	1	1	0	1	2	0	2	0	2	0	0	3	3	3	1
40	26	0	2	2	0	1	4	0	1	0	1	1	0	0	1	2	2	0	2	1	1	2	1	3	1
37	27	2	2	4	0	0	0	0	1	0	1	1	1	1	2	2	2	2	1	2	1	2	0	0	1
20	32	0	0	0	2	2	3	0	1	1	1	1	0	1	2	3	0	2	3	1	3	2	1	0	1
30	32	2	1	3	0	3	4	0	1	0	1	1	0	0	0	3	0	2	2	0	1	3	3	0	1
21	31	0	0	0	2	0	1	0	1	0	1	1	0	1	2	1	0	1	1	1	1	1	3	1	1
19	35	0	0	0	2	3	1	1	1	1	0	1	0	0	1	0	0	3	2	3	2	3	2	3	1
29	38	0	2	2	0	3	3	0	1	0	1	1	0	0	0	1	2	0	0	0	1	2	0	0	0
27	37	0	1	1	2	3	3	0	1	0	0	0	0	1	2	3	0	3	0	3	3	0	3	0	1
36	37	0	2	2	0	5	4	0	1	0	1	1	1	1	2	2	1	2	1	0	0	1	0	2	0
30	34	3	2	5	0	0	3	0	1	0	1	0	0	0	2	3	0	2	2	0	1	3	3	2	1
19	39	0	0	0	2	3	1	1	1	0	0	1	0	1	2	3	2	1	0	2	1	0	0	0	0
21	26	0	0	0	2	2	4	0	1	1	0	0	0	0	2	0	3	0	1	0	2	2	0	3	1
20	28	1	1	2	0	3	0	0	1	0	0	0	1	1	1	0	2	3	3	1	3	0	0	0	1
24	27	1	0	1	0	1	3	0	1	1	1	1	1	1	2	2	3	3	3	2	3	0	3	0	1
20	32	0	0	0	2	2	0	0	1	0	1	1	1	0	2	0	2	0	2	0	3	0	2	0	0
25	28	0	2	2	0	3	1	0	1	1	0	0	1	0	1	2	0	2	0	2	2	2	1	0	1
27	29	0	1	1	2	1	3	0	1	0	1	1	0	0	2	2	2	2	1	2	1	2	0	0	1
32	28	0	1	1	2	1	0	0	1	0	1	0	0	1	2	3	2	3	2	0	3	3	1	3	1
28	26	1	1	2	0	2	2	0	1	0	0	1	1	1	2	3	1	1	0	1	1	3	1	3	1
26	26	1	2	3	0	4	4	1	1	0	1	0	0	0	2	3	2	2	0	1	0	2	0	0	1
29	32	0	2	2	0	1	1	1	1	0	1	1	0	0	1	1	3	2	1	1	0	1	1	1	1
26	28	0	1	1	0	3	3	0	1	1	1	0	1	1	2	1	2	1	1	0	0	0	2	1	0
36	29	0	1	1	2	4	3	0	1	0	0	1	0	1	0	1	0	0	3	2	3	3	1	1	1
21	29	0	0	0	2	1	0	0	1	0	1	1	1	1	2	1	0	2	0	0	2	0	0	0	0
34	35	1	4	5	0	3	3	1	1	0	1	1	0	0	1	1	1	0	0	0	3	2	2	0	0
27	32	1	1	2	0	1	2	0	1	0	1	0	0	0	2	1	3	2	0	3	3	2	0	0	1
23	30	0	0	0	2	2	0	0	1	0	0	0	0	1	2	0	3	2	2	3	3	0	3	0	1
37	30	1	2	3	0	2	4	0	1	0	0	0	0	0	2	0	2	1	1	1	1	0	1	0	0
28	35	0	2	2	0	2	1	0	1	1	1	1	0	1	2	1	1	2	0	2	0	1	1	1	0
18	30	0	0	0	2	4	3	0	1	0	0	0	0	1	1	1	3	2	1	1	0	1	1	1	1
30	28	1	1	2	0	4	3	0	1	1	0	0	1	1	1	3	2	0	0	3	3	2	3	2	1
27	29	3	2	5	0	4	3	1	1	0	1	1	0	0	2	1	2	3	2	1	0	2	1	1	1
26	26	2	3	5	0	0	4	0	1	0	1	0	0	0	2	3	0	3	2	1	0	0	1	1	1
30	30	0	0	0	2	0	1	0	1	1	1	0	0	1	2	3	1	2	0	1	2	0	1	2	1
39	29	3	1	4	0	3	1	1	1	1	0	0	0	1	0	3	3	1	3	0	1	1	0	0	1
29	27	0	0	0	2	4	3	0	1	0	0	1	0	1	2	0	3	0	2	3	3	1	0	0	1
22	28	0	0	0	2	1	0	0	1	1	0	0	0	1	1	1	2	3	3	2	0	1	2	3	1
24	28	0	1	1	0	2	0	0	1	0	0	1	0	0	1	0	1	3	0	1	0	1	3	1	1
30	28	1	0	1	0	3	3	0	1	0	1	1	0	1	2	1	0	3	1	2	1	1	3	2	1
24	32	0	1	1	0	2	0	0	1	0	1	0	1	1	1	0	2	1	2	2	0	1	1	0	0
37	28	2	0	2	0	2	0	0	1	0	0	1	0	1	1	0	2	2	0	3	1	0	1	0	0
23	37	3	0	3	0	4	1	0	1	0	0	1	0	1	2	0	3	3	0	1	3	0	3	0	1
23	30	1	0	1	0	4	3	0	1	0	1	1	0	0	2	1	0	2	3	1	1	1	2	3	1
29	29	0	2	2	0	1	0	0	1	0	1	0	0	1	1	1	0	1	1	2	0	0	0	0	0
24	27	1	1	2	0	0	4	1	1	0	1	0	0	1	0	1	3	2	0	1	0	1	0	2	1
24	37	1	0	1	2	5	0	1	1	0	0	0	0	0	2	3	2	1	1	3	1	0	0	2	1
28	29	0	1	1	2	1	2	1	1	1	0	0	0	0	0	1	3	0	3	0	2	1	0	3	1
30	35	0	1	1	0	3	1	0	1	0	0	0	0	0	0	1	3	2	0	2	2	1	2	0	1
29	26	0	1	1	0	3	1	0	1	1	0	0	0	1	2	1	0	3	0	0	1	0	2	1	0
30	28	1	1	2	0	1	2	1	1	0	1	1	0	1	2	3	3	0	2	1	0	1	1	3	1
34	39	3	0	3	0	0	2	0	1	1	0	0	0	0	2	3	2	3	0	0	2	3	0	0	1
20	27	0	1	1	2	1	0	0	1	0	1	1	1	1	2	1	2	1	3	1	3	1	1	3	1
28	29	1	1	2	0	2	3	0	1	0	0	0	1	1	0	3	0	0	0	1	1	0	1	1	0
28	28	3	2	5	0	4	1	0	1	0	1	0	0	0	2	3	3	0	0	2	1	3	0	0	1
20	33	0	1	1	2	4	3	0	1	1	0	0	1	0	0	2	0	3	1	2	1	0	0	2	1
27	30	0	0	0	2	3	3	1	1	1	1	0	0	0	2	2	0	2	2	2	1	1	2	3	1
23	30	1	1	2	0	4	0	0	1	0	0	0	0	1	2	2	3	0	0	3	0	0	0	0	0
24	39	1	0	1	2	4	1	1	1	1	0	0	1	1	2	0	3	3	1	1	0	1	1	0	1
44	31	4	0	4	0	3	1	1	1	1	1	1	1	1	2	1	0	0	1	1	0	0	1	1	0
18	32	0	0	0	2	1	2	0	1	0	1	1	1	1	2	3	1	2	1	1	0	0	0	1	0
27	28	2	0	2	0	2	0	1	1	0	0	1	0	1	0	3	0	1	2	1	1	0	1	1	1
26	27	1	0	1	0	0	0	0	1	0	0	0	0	0	0	0	0	2	0	0	2	2	0	0	0
31	38	1	2	3	0	3	4	1	1	0	0	0	1	1	1	2	2	0	1	1	0	0	3	3	1
29	30	2	1	3	0	3	3	0	1	0	0	1	0	0	2	1	3	3	3	1	0	0	0	0	1
25	35	2	2	4	0	3	4	0	1	0	1	0	0	1	2	0	3	0	0	2	0	0	2	3	1
30	32	0	0	0	2	0	0	0	1	0	0	1	0	1	2	0	0	0	0	2	1	3	0	0	0
28	31	2	0	2	0	2	0	0	1	0	0	0	0	1	1	0	0	1	0	0	2	0	1	1	0
30	38	0	3	3	0	3	4	1	1	0	1	1	1	0	1	0	1	0	2	3	1	1	0	0	0
18	30	0	0	0	2	3	3	0	1	0	1	0	1	0	1	0	1	1	0	1	0	2	1	0	0
38	32	1	2	3	0	5	2	0	1	1	1	1	0	1	2	1	1	3	2	3	0	0	2	1	1
29	36	0	4	4	0	5	3	0	1	0	0	1	0	0	0	0	3	0	2	3	3	1	0	0	1
21	36	0	0	0	2	4	3	1	1	1	0	0	0	0	2	3	0	1	1	1	0	0	2	0	0
35	36	1	0	1	2	3	1	0	1	0	0	0	1	0	1	3	1	1	3	1	0	0	1	0	1
36	36	1	2	3	0	1	0	0	1	0	0	0	0	0	2	2	3	0	2	2	0	1	2	3	1
28	36	2	0	2	0	3	4	0	1	1	0	1	0	1	1	2	1	0	3	2	0	1	1	0	1
28	31	2	1	3	0	2	0	0	1	0	0	1	0	0	2	2	0	0	1	0	3	0	0	2	0
27	27	3	0	3	0	4	3	0	1	1	0	0	1	0	2	2	3	0	0	2	1	0	3	2	1
33	36	1	2	3	0	1	0	0	1	0	1	1	0	0	1	2	0	3	3	0	1	3	0	0	1
35	33	3	2	5	0	1	1	1	1	1	1	1	1	1	2	1	0	0	0	1	2	0	0	0	0
30	31	2	1	3	0	3	0	0	1	1	0	1	1	1	1	1	0	3	2	2	1	1	2	3	1
27	28	1	0	1	2	3	1	1	1	0	1	0	1	1	2	2	3	1	1	0	3	2	1	2	1
34	29	0	1	1	2	1	1	0	1	1	0	1	0	1	2	3	0	3	0	1	3	0	0	0	1
24	29	2	3	5	0	0	1	0	1	0	1	0	0	0	2	1	2	0	0	0	1	1	3	0	0
34	30	0	3	3	0	3	1	0	1	0	1	0	0	0	2	0	2	3	3	2	3	3	3	2	1
26	32	0	3	3	0	4	3	0	1	1	0	1	0	0	0	1	2	1	2	2	0	2	1	3	1
[truncated: 12,587 more rows]
